# Supplementary material for: Dynamic Circadian Protein–Protein Interaction Networks Predict Temporal Organization of Cellular Functions
Source: PLoS Genet. 2013 Mar 28;9(3):e1003398. doi: 10.1371/journal.pgen.1003398 (PMC3610820; doi:10.1371/journal.pgen.1003398)
Supplement: Table S1 — List of PPIs among circadian clock proteins as well as enrichment and extension of the circadian PPI network (refers to Figure 1 and Figure 2). (XLSX) [file pgen.1003398.s008.xlsx]

## Sheet: 46 circadian components Fig1
Entrez gene ID human	Entrez gene ID mouse	Symbol human	Symbol mouse	Official full name human	References	Entrez human gene ID description
5187	18626	PER1	Per1	period homolog 1 (Drosophila)	[1]	www.ncbi.nlm.nih.gov/gene?term=5187
8864	18627	PER2	Per2	period homolog 2 (Drosophila)	[1]	www.ncbi.nlm.nih.gov/gene?term=8864
8863	18628	PER3	Per3	period homolog 3 (Drosophila)	[1]	www.ncbi.nlm.nih.gov/gene?term=8863
1407	12952	CRY1	Cry1	cryptochrome 1 (photolyase-like)	[1]	www.ncbi.nlm.nih.gov/gene?term=1407
1408	12953	CRY2	Cry2	cryptochrome 2 (photolyase-like)	[1]	www.ncbi.nlm.nih.gov/gene?term=1408
4841	53610	NONO	Nono	non-POU domain containing, octamer-binding	[22]	www.ncbi.nlm.nih.gov/gene?term=4841
11091	140858	WDR5	Wdr5	WD repeat domain 5	[22]	www.ncbi.nlm.nih.gov/gene?term=11091
8914	21853	TIMELESS (TIM)	Timeless (Tim)	timeless homolog (Drosophila)	[1,9]	www.ncbi.nlm.nih.gov/gene?term=8914
85457	217732	CIPC (KIAA1737)	Cipc (2310044G17Rik)	circadian	[14]	www.ncbi.nlm.nih.gov/gene?term=85457
8553	20893	DEC1 (BHLHB2)	Dec1 (Bhlhb2)	basic helix-loop-helix family, member e40	[23]	www.ncbi.nlm.nih.gov/gene?term=8553
79365	79362	DEC2 (BHLHB3)	Dec2 (Bhlhb3)	basic helix-loop-helix family, member e41	[23]	www.ncbi.nlm.nih.gov/gene?term=79365
9575	12753	CLOCK	Clock	circadian locomoter output cycles kaput protein	[1]	www.ncbi.nlm.nih.gov/gene?term=9575
4862	18143	NPAS2	Npas2	neuronal PAS domain protein 2	[1]	www.ncbi.nlm.nih.gov/gene?term=4862
406	11865	BMAL1 (ARNTL)	Bmal1 (Arntl)	aryl hydrocarbon receptor nuclear translocator-like	[1,13]	www.ncbi.nlm.nih.gov/gene?term=406
56938	272322	BMAL2 (ARNTL2)	Bmal2 (Arntl2)	aryl hydrocarbon receptor nuclear translocator-like 2	[1,13]	www.ncbi.nlm.nih.gov/gene?term=56938
9572	217166	NR1D1	Nr1d1	nuclear receptor subfamily 1, group D, member 1	[1,24]	www.ncbi.nlm.nih.gov/gene?term=9572
9975	353187	NR1D2	Nr1d2	nuclear receptor subfamily 1, group D, member 2	[1]	www.ncbi.nlm.nih.gov/gene?term=9975
6095	19883	RORA	Rora	RAR-related orphan receptor A	[1]	www.ncbi.nlm.nih.gov/gene?term=6095
6096	225998	RORB	Rorb	RAR-related orphan receptor B	[1]	www.ncbi.nlm.nih.gov/gene?term=6096
6097	19885	RORC	Rorc	RAR-related orphan receptor C	[1]	www.ncbi.nlm.nih.gov/gene?term=6097
1628	13170	DBP	Dbp	D site of albumin promoter (albumin D-box) binding protein	[25]	www.ncbi.nlm.nih.gov/gene?term=1628
4783	18030	NFIL3	Nfil3	nuclear factor, interleukin 3 regulated	[26]	www.ncbi.nlm.nih.gov/gene?term=4783
2146	14056	EZH2	Ezh2	enhancer of zeste homolog 2 (Drosophila)	[27]	www.ncbi.nlm.nih.gov/gene?term=2146
51655	19416	RASD1	Rasd1	RAS, dexamethasone-induced 1	[28]	www.ncbi.nlm.nih.gov/gene?term=51655
1453	104318	CSNK1D	Csnk1d	casein kinase 1, delta	[1]	www.ncbi.nlm.nih.gov/gene?term=1453
1454	27373	CSNK1E	Csnk1e	casein kinase 1, epsilon	[1]	www.ncbi.nlm.nih.gov/gene?term=1454
2932	56637	GSK3B	Gsk3b	glycogen synthase kinase 3 beta	[1]	www.ncbi.nlm.nih.gov/gene?term=2932
1457	12995	CSNK2A1	Csnk2a1	casein kinase 2, alpha 1 polypeptide	[1,4]	www.ncbi.nlm.nih.gov/gene?term=1457
1459	13000	CSNK2A2	Csnk2a2	casein kinase 2, alpha prime polypeptide	[4]	www.ncbi.nlm.nih.gov/gene?term=1459
1460	13001	CSNK2B	Csnk2b	casein kinase 2, beta polypeptide	[4]	www.ncbi.nlm.nih.gov/gene?term=1460
5566	18747	PRKACA	Prkaca	protein kinase, cAMP-dependent, catalytic, alpha	[3]	www.ncbi.nlm.nih.gov/gene?term=5566
5578	18750	PRKCA	Prkca	protein kinase C, alpha	[2]	www.ncbi.nlm.nih.gov/gene?term=5578
5499	19045	PPP1CA	Ppp1ca	protein phosphatase 1, catalytic subunit, alpha isozyme	[1]	www.ncbi.nlm.nih.gov/gene?term=5499
5500	19046	PPP1CB	Ppp1cb	protein phosphatase 1, catalytic subunit, beta isozyme	[1]	www.ncbi.nlm.nih.gov/gene?term=5500
5501	19047	PPP1CC	Ppp1cc	protein phosphatase 1, catalytic subunit, gamma isozyme	[1]	www.ncbi.nlm.nih.gov/gene?term=5501
5515	19052	PPP2CA	Ppp2ca	protein phosphatase 2, catalytic subunit, alpha isozyme	[1]	www.ncbi.nlm.nih.gov/gene?term=5515
5516	19053	PPP2CB	Ppp2cb	protein phosphatase 2, catalytic subunit, beta isozyme	[1]	www.ncbi.nlm.nih.gov/gene?term=5516
5518	51792	PPP2R1A	Ppp2r1a	protein phosphatase 2, regulatory subunit A, alpha	[1]	www.ncbi.nlm.nih.gov/gene?term=5518
5519	73699	PPP2R1B	Ppp2r1b	protein phosphatase 2, regulatory subunit A, beta	[1]	www.ncbi.nlm.nih.gov/gene?term=5519
5528	21770	PPP2R5D	Ppp2r5d	protein phosphatase 2, regulatory subunit B', delta	[1]	www.ncbi.nlm.nih.gov/gene?term=5528
5529	26932	PPP2R5E	Ppp2r5e	protein phosphatase 2, regulatory subunit B', epsilon isoform	[1]	www.ncbi.nlm.nih.gov/gene?term=5529
5536	19060	PPP5C	Ppp5c	protein phosphatase 5, catalytic subunit	[29]	www.ncbi.nlm.nih.gov/gene?term=5536
8945	12234	BTRC	Btrc	beta-transducin repeat containing	[30]	www.ncbi.nlm.nih.gov/gene?term=8945
23291	103583	FBXW11	Fbxw11	F-box and WD repeat domain containing 11	[30]	www.ncbi.nlm.nih.gov/gene?term=23291
26224	50789	FBXL3	Fbxl3	F-box and leucine-rich repeat protein 3	[5,6]	www.ncbi.nlm.nih.gov/gene?term=26224
79176	68431	FBXL15	Fbxl15	F-box and leucine-rich repeat protein 15	[8]	www.ncbi.nlm.nih.gov/gene?term=79176

## Sheet: PPIs from Y2H screen Fig1B,C
Symbol human gene A	Symbol human gene B	Entrez gene ID A human	Entrez gene ID B human	Growth selection/mating control in %	b-Galactosidase activity/mating control in %
BMAL1	CLOCK	406	9575	100	100
BMAL1	CRY1	406	1407	100	100
BMAL1	CRY2	406	1408	100	100
BMAL1	CSNK2B	406	1460	100	100
BMAL1	DEC1	406	8553	100	83.3333
BMAL1	NPAS2	406	4862	83.3333	100
CIPC	CLOCK	85457	9575	83.3333	83.3333
CIPC	CSNK2B	85457	1460	100	100
CIPC	DEC1	85457	8553	100	100
CIPC	RORC	85457	6097	66.6667	100
CLOCK	CRY1	9575	1407	100	100
CLOCK	CRY2	9575	1408	100	100
CLOCK	DEC1	9575	8553	83.3333	66.6667
CLOCK	DEC2	9575	79365	100	83.3333
CLOCK	NPAS2	9575	4862	50	50
CLOCK	PPP2R5D	9575	5528	66.6667	50
CLOCK	PPP2R5E	9575	5529	50	66.6667
CRY1	CSNK2B	1407	1460	66.6667	66.6667
CRY1	DEC1	1407	8553	100	100
CRY1	DEC2	1407	79365	100	100
CRY1	NPAS2	1407	4862	100	100
CRY1	PER2	1407	8864	67	50
CRY1	PPP2R5E	1407	5529	100	83.3333
CRY2	DEC1	1408	8553	64	91
CRY2	DEC2	1408	79365	50	67
CRY2	PER1	1408	5187	92	83
CRY2	PER2	1408	8864	100	83
CSNK1E	DEC1	1454	8553	60	60
CSNK1E	DEC2	1454	79365	100	83.3333
CSNK1E	PER1	1454	5187	83.3333	50
CSNK1E	PER2	1454	8864	100	67
CSNK1E	PPP1CC	1454	5501	66.6667	83.3333
CSNK1E	PPP2R5E	1454	5529	83.3333	100
CSNK1E	RORC	1454	6097	50	50
CSNK2A1	CSNK2B	1457	1460	100	83.3333
CSNK2A1	DEC1	1457	8553	150	150
CSNK2A1	DEC2	1457	79365	83.3333	83.3333
CSNK2A2	CSNK2B	1459	1460	100	100
CSNK2A2	DEC1	1459	8553	100	100
CSNK2A2	DEC2	1459	79365	83.3333	50
CSNK2A2	NR1D2	1459	9975	100	100
CSNK2B	DEC1	1460	8553	80	80
CSNK2B	DEC2	1460	79365	100	100
CSNK2B	EZH2	1460	2146	100	100
CSNK2B	FBXL15	1460	79176	100	100
CSNK2B	NPAS2	1460	4862	100	100
CSNK2B	PER1	1460	5187	83.3333	100
CSNK2B	PER2	1460	8864	83	58
CSNK2B	PPP1CA	1460	5499	100	100
CSNK2B	PPP1CB	1460	5500	100	100
CSNK2B	PPP1CC	1460	5501	100	100
CSNK2B	PPP2R1A	1460	5518	83.3333	83.3333
CSNK2B	PPP2R1B	1460	5519	66.6667	83.3333
CSNK2B	PPP2R5D	1460	5528	100	100
CSNK2B	PPP2R5E	1460	5529	100	100
DEC1	DEC1	8553	8553	100	166.667
DEC1	DEC2	8553	79365	100	100
DEC1	EZH2	8553	2146	100	100
DEC1	FBXL15	8553	79176	100	100
DEC1	GSK3B	8553	2932	50	50
DEC1	NPAS2	8553	4862	100	100
DEC1	PER1	8553	5187	100	100
DEC1	PER2	8553	8864	92	66.6667
DEC1	PPP1CA	8553	5499	100	100
DEC1	PPP1CB	8553	5500	100	100
DEC1	PPP1CC	8553	5501	100	100
DEC1	PPP2R1A	8553	5518	100	100
DEC1	PPP2R1B	8553	5519	100	83.3333
DEC1	PPP2R5D	8553	5528	100	100
DEC1	PPP2R5E	8553	5529	100	100
DEC1	RORC	8553	6097	50	100
DEC2	FBXW11	79365	23291	100	100
DEC2	GSK3B	79365	2932	100	100
DEC2	NONO	79365	4841	83.3333	83.3333
DEC2	PPP2R5E	79365	5529	66.6667	50
DEC2	RORC	79365	6097	100	100
FBXW11	PPP1CC	23291	5501	100	66.6667
FBXW11	PPP2R5E	23291	5529	83.3333	83.3333
NONO	NONO	4841	4841	83.3333	100
NPAS2	RORC	4862	6097	100	100
NR1D2	RORC	9975	6097	50	66.6667
PPP1CA	RORC	5499	6097	50	66.6667
PPP1CC	RORC	5501	6097	100	66.6667
PPP2R1A	PPP2R5D	5518	5528	100	100
PPP2R1A	PPP2R5E	5518	5529	100	100
PPP2R1B	PPP2R5D	5519	5528	100	100
PPP2R1B	PPP2R5E	5519	5529	100	100
PPP2R1B	RORC	5519	6097	100	100
PPP2R5D	RORC	5528	6097	100	83.3333
PPP2R5E	RORC	5529	6097	100	100
BMAL1	WDR5	406	11091	83.3333	33.3333
CLOCK	CSNK2B	9575	1460	83.3333	33.3333
CLOCK	PPP2R1B	9575	5519	83.3333	33.3333
CRY2	PPP2R5D	1408	5528	50	25
CSNK1D	PER2	1453	8864	75	42
CSNK2B	PPP2CA	1460	5515	33.3333	83.3333
DEC1	NONO	8553	4841	133.333	33.3333
DEC1	PPP2CA	8553	5515	33.3333	50
DEC2	DEC2	79365	79365	33.3333	66.6667
DEC2	WDR5	79365	11091	50	33.3333
PER2	RORC	8864	6097	75	33
RORB	RORC	6096	6097	66.6667	33.3333
BMAL1	RORC	406	6097	33.3333	33.3333
CLOCK	NR1D2	9575	9975	33.3333	33.3333
CLOCK	PER2	9575	8864	58	17
CLOCK	PPP1CA	9575	5499	50	0
CLOCK	PPP1CB	9575	5500	50	0
CLOCK	PPP1CC	9575	5501	50	16.6667
CLOCK	RORB	9575	6096	66.6667	0
CRY1	CSNK1E	1407	1454	50	16.6667
CRY1	PER1	1407	5187	66.6667	16.6667
CRY1	PPP2R1B	1407	5519	50	16.6667
CRY1	PPP2R5D	1407	5528	83.3333	16.6667
CRY2	PPP2R1B	1408	5519	17	75
CRY2	PPP2R5E	1408	5529	67	0
CSNK1E	CSNK2B	1454	1460	33.3333	33.3333
CSNK1E	FBXW11	1454	23291	33.3333	33.3333
CSNK1E	NR1D2	1454	9975	16.6667	50
CSNK2B	CSNK2B	1460	1460	50	16.6667
CSNK2B	RORB	1460	6096	66.6667	16.6667
DEC1	NFIL3	8553	4783	100	0
DEC1	NR1D2	8553	9975	50	0
DEC1	RORB	8553	6096	66.6667	16.6667
DEC2	PER2	79365	8864	67	17
DEC2	PPP2R1B	79365	5519	83.3333	16.6667
DEC2	RASD1	79365	51655	33.3333	33.3333
FBXW11	PPP2R1B	23291	5519	33.3333	33.3333
FBXW11	PRKACA	23291	5566	50	0
PPP2R1A	RORC	5518	6097	66.6667	0
PPP2R1B	PPP2R1B	5519	5519	66.6667	0
PPP2R5E	PPP2R5E	5529	5529	50	0
BMAL1	CSNK1E	406	1454	0	33.3333
BMAL2	RORC	56938	6097	33.3333	0
CLOCK	CSNK1E	9575	1454	16.6667	33.3333
CLOCK	DBP	9575	1628	33.3333	0
CLOCK	RORC	9575	6097	33.3333	0
CRY1	NR1D2	1407	9975	33.3333	16.6667
CRY2	EZH2	1408	2146	42	8
CRY2	NPAS2	1408	4862	25	0
CSNK1E	CSNK1E	1454	1454	33.3333	16.6667
CSNK1E	PPP2R5D	1454	5528	33.3333	0
CSNK1E	RORA	1454	6095	0	33.3333
CSNK2B	GSK3B	1460	2932	16.6667	33.3333
DEC2	PPP2CB	79365	5516	33.3333	16.6667
DEC2	RORA	79365	6095	0	33.3333
FBXL15	RORC	79176	6097	33.3333	0
FBXW11	GSK3B	23291	2932	33.3333	0
PPP1CA	PPP2R5E	5499	5529	33.3333	16.6667
PPP1CB	RORC	5500	6097	33.3333	16.6667
PPP2CA	RORC	5515	6097	33.3333	16.6667

## Sheet: Reproduced PPIs  Fig1  
No.	Symbol human gene A	Symbol human gene B	Entrez gene ID A human	Entrez gene ID B human	Experiment type	Interaction type	References	Used component
1	PER1	CSNK1E	5187	1454	In Vivo ; In Vitro	direct	[31,32]	Full lenght
2	PER1	PER2	5187	8864	In Vivo	direct	[31]	Full lenght
3	PER1	CRY2	5187	1408	In Vivo ; In Vitro	direct	[33,34]	Full lenght
4	PER1	CRY1	5187	1407	Y2H; In Vivo ; In Vitro	direct	[33,34]	Full lenght
5	PER2	CSNK1E	8864	1454	In Vitro ; In Vivo	direct	[35-37]	Full lenght
6	PER2	CRY2	8864	1408	Y2H; In Vivo	direct	[33,38]	Full lenght
7	PER2	CRY1	8864	1407	Y2H; In Vivo ; In Vitro	direct	[33,38,39]	Full lenght
8	PER2	CSNK1D	8864	1453	In Vitro	direct	[40]	Full lenght
9	CRY1	BMAL1 (ARNTL)	1407	406	Y2H	direct	[41]	Full lenght
10	CRY1	CSNK1E	1407	1454	In Vivo	direct	[42,43]	Full lenght
11	CRY1	PER1	1407	5187	Y2H; In Vivo ; In Vitro	direct	[33,34]	Full lenght
12	CRY1	PER2	1407	8864	Y2H; In Vivo ; In Vitro	direct	[33,38,39]	Full lenght
13	DEC1 (BHLHB2)	BMAL1 (ARNTL)	8553	406	Y2H	direct	[23]	BHLHB2 N-term.
14	DEC1 (BHLHB2)	DEC2 (BHLHB3)	8553	79365	In Vivo	direct	[44]	Full lenght
15	DEC1 (BHLHB2)	DEC1 (BHLHB2)	8553	8553	In Vivo	direct	[44]	Full lenght
16	CLOCK	BMAL1 (ARNTL)	9575	406	Y2H	direct	[13]	Full lenght
17	NPAS2	BMAL1 (ARNTL)	4862	406	Y2H; In Vivo ; In Vitro	direct	[45,46]	Full lenght
18	BMAL1 (ARNTL)	CSNK1E	406	1454	In Vitro	direct	[42,43]	Full lenght
19	CSNK1E	CSNK1E	1454	1454	In Vitro	direct	[47]	Full lenght
20	CSNK2A1	CSNK2B	1457	1460	Y2H; In Vivo; In Virto	direct	[48-50]	Full lenght
21	CSNK2B	CSNK2A2	1460	1459	Y2H; In Vivo	direct	[48-50]	Full lenght
22	CSNK2B	CSNK2B	1460	1460	Y2H; In Vivo ; In Vitro	direct	[50-52]	Full lenght
23	PPP2R1B	PPP2R5E	5519	5529	In Vivo	direct	[53]	Full lenght
24	PPP2R1B	PPP2R5D	5519	5528	Y2H	direct	[54]	Full lenght
25	PPP2R1B	PPP2R1B	5519	5519	In Vitro	complex	[55]	Full lenght
26	PPP2R5D	PPP2R1A	5528	5518	In Vivo	complex	[56]	Full lenght
27	PPP2R5E	PPP2R1A	5529	5518	In Vivo	complex	[56]	Full lenght
28	PPP2R1B	PPP2R5D	5519	5528	In Vivo	complex	[56]	Full lenght
29	CRY2	CLOCK	1408	9575	Y2H	direct	[33]	Full lenght
30	BMAL1 (ARNTL)	CRY2	406	1408	Y2H	direct	[41]	Full lenght
31	CLOCK	CRY1	9575	1407	Y2H	direct	[41]	Full lenght
32	CLOCK	CRY2	9575	1408	Y2H	direct	[41]	Full lenght
33	NPAS2	CRY1	4862	1407	Y2H	direct	[41]	Full lenght
34	NPAS2	CRY2	4862	1408	Y2H	direct	[41]	Full lenght
35	DEC1 (BHLHB2)	CLOCK	8553	9575	Y2H	direct	[23]	BHLHB2 N-term.
36	DEC2 (BHLHB3)	CLOCK	79365	9575	Y2H	direct	[23]	BHLHB3 N-term.
37	CIPC (CIRCADIAN)	CLOCK	85457	9575	Y2H	direct	[14]	Full lenght
38	NONO	NONO	4841	4841	Y2H	direct	[57]	Full lenght
39	PER2	CSNK2B	8864	1460	In Vivo	direct	[4]	Full lenght
40	BMAL1 (ARNTL)	CSNK2B	406	1460	In Vivo	direct	[58]	Full lenght
41	CLOCK	PER2	9575	8864	In Vivo	complex; direct	[21,59]	Full lenght

## Sheet: Enrichment UniHI MAN Fig2
No.	Symbol human gene A	Symbol human gene B	Entrez gene ID A human	Entrez gene ID B human	Source	References	Used components
1	ARNTL	PER3	406	8863	UNIHI	[18,60]	Full lenghs
2	CRY1	PER3	1407	8863	UNIHI	[18,60]	Full lenghs
3	CRY1	TIMELESS	1407	8914	UNIHI	[18,60]	Full lenghs
4	CRY2	PPP5C	1408	5536	UNIHI	[18,60]	Full lenghs
5	CRY2	PER3	1408	8863	UNIHI	[18,60]	Full lenghs
6	CRY2	TIMELESS	1408	8914	UNIHI	[18,60]	Full lenghs
7	CSNK1D	PER1	1453	5187	UNIHI	[18,60]	Full lenghs
8	CSNK1D	PER3	1453	8863	UNIHI	[18,60]	Full lenghs
9	CSNK1E	PER3	1454	8863	UNIHI	[18,60]	Full lenghs
10	CSNK2A1	CSNK2A1	1457	1457	UNIHI	[18,60]	Full lenghs
11	GSK3B	PRKACA	2932	5566	UNIHI	[18,60]	Full lenghs
12	GSK3B	GSK3B	2932	2932	UNIHI	[18,60]	Full lenghs
13	GSK3B	PPP1CA	2932	5499	UNIHI	[18,60]	Full lenghs
14	NFIL3	NFIL3	4783	4783	UNIHI	[18,60]	Full lenghs
15	PER1	PER3	5187	8863	UNIHI	[18,60]	Full lenghs
16	PER1	PER2	5187	8864	UNIHI	[18,60]	Full lenghs
17	PER1	TIMELESS	5187	8914	UNIHI	[18,60]	Full lenghs
18	PPP1CA	PPP2CA	5499	5515	UNIHI	[18,60]	Full lenghs
19	PPP1CA	PPP1CA	5499	5499	UNIHI	[18,60]	Full lenghs
20	PPP2CA	PPP2R5E	5515	5529	UNIHI	[18,60]	Full lenghs
21	PPP2CA	PPP2R1A	5515	5518	UNIHI	[18,60]	Full lenghs
22	PPP2R1A	PPP5C	5518	5536	UNIHI	[18,60]	Full lenghs
23	PPP5C	PPP5C	5536	5536	UNIHI	[18,60]	Full lenghs
24	PRKCA	PRKCA	5578	5578	UNIHI	[18,60]	Full lenghs
25	RORA	RORA	6095	6095	UNIHI	[18,60]	Full lenghs
26	PER3	CLOCK	8863	9575	UNIHI	[18,60]	Full lenghs
27	PER3	PER2	8863	8864	UNIHI	[18,60]	PAS domains
28	PER2	TIMELESS	8864	8914	UNIHI	[18,60]	Full lenghs
29	BTRC	BTRC	8945	8945	UNIHI	[18,60]	Full lenghs
30	NR1D1	NR1D1	9572	9572	UNIHI	[18,60]	Full lenghs
31	CLOCK	ARNTL2	9575	56938	UNIHI	[18,60]	Full lenghs
32	PER1	PER1	5187	5187	MAN	[61]	PAS domains
33	PER1	PER2	5187	8864	MAN	[61]	PAS domains
34	PER2	PER2	8864	8864	MAN	[61]	PAS domains
35	NONO	PER1	4841	5187	MAN	[61]	PAS domains
36	PER1	WDR5	5187	11091	MAN	[61]	PAS domains
37	NONO	PER2	4841	8864	MAN	[22]	Full lenghs
38	PER2	WDR5	8864	11091	MAN	[22]	Full lenghs
39	PPP1CA	PER2	5499	8864	MAN	[62]	Full lenghs
40	GSK3B	PER2	2932	8864	MAN	[63]	Full lenghs
41	CSNK2A1	PER2	1457	8864	MAN	[4]	Full lenghs
42	PER2	BTRC	8864	8945	MAN	[30]	Full lenghs
43	NFIL3	PER2	4783	8864	MAN	[26,64]	Full lenghs
44	PRKCA	PER2	5578	8864	MAN	[2]	Full lenghs
45	CRY1	PPP5C	1407	5536	MAN	[29]	Full lenghs
46	CRY2	GSK3B	1408	2932	MAN	[65]	Full lenghs
47	CRY1	FBXL3	1407	26224	MAN	[5,6]	Full lenghs
48	CRY2	FBXL3	1408	26224	MAN	[5,6]	Full lenghs
49	CRY2	NFIL3	1408	4783	MAN	[26]	Full lenghs
50	ARNTL	BHLHE41	406	79365	MAN	[23]	BHLHE41 N-term.
51	ARNTL	CSNK2A1	406	1457	MAN	[58]	Full lenghs
52	CSNK2A1	PPP2CA	1457	5515	MAN	[66]	Full lenghs
53	EZH2	CLOCK	2146	9575	MAN	[27]	Full lenghs
54	ARNTL	EZH2	406	2146	MAN	[27]	Full lenghs
55	PPP2CA	PPP2CA	5515	5515	MAN	[67]	Full lenghs
56	PPP2CA	PPP5C	5515	5536	MAN	[68]	Full lenghs
57	PER2	FBXW11	8864	23291	MAN	[30]	Full lenghs
58	GSK3B	NR1D1	2932	9572	MAN	[24,69]	Full lenghs
59	PER2	NR1D1	8864	9572	MAN	[70]	Full lenghs
60	BTRC	FBXW11	8945	23291	MAN	[71]	Full lenghs
61	CRY1	CSNK1D	1407	1453	MAN	[21]	Full lenghs
62	CRY2	CSNK1D	1408	1453	MAN	[21]	Full lenghs
63	CSNK1E	PPP5C	1454	5536	MAN	[29]	Full lenghs

## Sheet: Extension proteins Fig2
No.	Entrez gene ID human	Entrez gene ID mouse	Symbol human	Symbol mouse	Official full name human	Entrez human gene ID description
1	207	11651	AKT1	Akt1	v-akt murine thymoma viral oncogene homolog 1	www.ncbi.nlm.nih.gov/gene?term=207
2	367	11835	AR	Ar	androgen receptor	www.ncbi.nlm.nih.gov/gene?term=367
3	466	11908	ATF1	Atf1	activating transcription factor 1	www.ncbi.nlm.nih.gov/gene?term=466
4	1050	12606	CEBPA	Cebpa	CCAAT/enhancer binding protein (C/EBP), alpha	www.ncbi.nlm.nih.gov/gene?term=1050
5	1111	12649	CHEK1	Chek1	checkpoint kinase 1	www.ncbi.nlm.nih.gov/gene?term=1111
6	1387	12914	CREBBP	Crebbp	CREB binding protein	www.ncbi.nlm.nih.gov/gene?term=1387
7	1390	12916	CREM	Crem	cAMP responsive element modulator	www.ncbi.nlm.nih.gov/gene?term=1390
8	1649	13198	DDIT3	Ddit3	DNA-damage-inducible transcript 3	www.ncbi.nlm.nih.gov/gene?term=1649
9	2033	328572	EP300	Ep300	E1A binding protein p300	www.ncbi.nlm.nih.gov/gene?term=2033
10	2034	13819	EPAS1	Epas1	endothelial PAS domain protein 1	www.ncbi.nlm.nih.gov/gene?term=2034
11	3054	15161	HCFC1	Hcfc1	host cell factor C1 (VP16-accessory protein)	www.ncbi.nlm.nih.gov/gene?term=3054
12	3065	433759	HDAC1	Hdac1	histone deacetylase 1	www.ncbi.nlm.nih.gov/gene?term=3065
13	3091	15251	HIF1A	Hif1a	hypoxia inducible factor 1, alpha subunit (basic helix-loop-helix transcription factor)	www.ncbi.nlm.nih.gov/gene?term=3091
14	3320	15519	HSP90AA1	Hsp90aa1	heat shock protein 90kDa alpha (cytosolic), class A member 1	www.ncbi.nlm.nih.gov/gene?term=3320
15	4163	328949	MCC	Mcc	mutated in colorectal cancers	www.ncbi.nlm.nih.gov/gene?term=4163
16	4609	17869	MYC	Myc	v-myc myelocytomatosis viral oncogene homolog (avian)	www.ncbi.nlm.nih.gov/gene?term=4609
17	4654	17927	MYOD1	Myod1	myogenic differentiation 1	www.ncbi.nlm.nih.gov/gene?term=4654
18	4830	18102	NME1	Nme1	non-metastatic cells 1, protein (NM23A)	www.ncbi.nlm.nih.gov/gene?term=4830
19	4831	18103	NME2	Nme2	non-metastatic cells 2, protein (NM23B)	www.ncbi.nlm.nih.gov/gene?term=4831
20	4842	18125	NOS1	Nos1	nitric oxide synthase 1 (neuronal)	www.ncbi.nlm.nih.gov/gene?term=4842
21	5111	18538	PCNA	Pcna	proliferating cell nuclear antigen	www.ncbi.nlm.nih.gov/gene?term=5111
22	6667	20683	SP1	Sp1	Sp1 transcription factor	www.ncbi.nlm.nih.gov/gene?term=6667
23	8850	18519	KAT2B	Kat2b	K(lysine) acetyltransferase 2B	www.ncbi.nlm.nih.gov/gene?term=8850
24	9611	20185	NCOR1	Ncor1	nuclear receptor corepressor 1	www.ncbi.nlm.nih.gov/gene?term=9611
25	190	11614	NR0B1	Nr0b1	nuclear receptor subfamily 0, group B, member 1	www.ncbi.nlm.nih.gov/gene?term=190
26	196	11622	AHR	Ahr	aryl hydrocarbon receptor	www.ncbi.nlm.nih.gov/gene?term=196
27	546	22589	ATRX	Atrx	alpha thalassemia/mental retardation syndrome X-linked	www.ncbi.nlm.nih.gov/gene?term=546
28	760	12349	CA2	Car2	carbonic anhydrase II	www.ncbi.nlm.nih.gov/gene?term=760
29	1054	12611	CEBPG	Cebpg	CCAAT/enhancer binding protein (C/EBP), gamma	www.ncbi.nlm.nih.gov/gene?term=1054
30	1108	107932	CHD4	Chd4	chromodomain helicase DNA binding protein 4	www.ncbi.nlm.nih.gov/gene?term=1108
31	1642	13194	DDB1	Ddb1	damage-specific DNA binding protein 1, 127kDa	www.ncbi.nlm.nih.gov/gene?term=1642
32	1786	13433	DNMT1	Dnmt1	DNA (cytosine-5-)-methyltransferase 1	www.ncbi.nlm.nih.gov/gene?term=1786
33	1788	13435	DNMT3A	Dnmt3a	DNA (cytosine-5-)-methyltransferase 3 alpha	www.ncbi.nlm.nih.gov/gene?term=1788
34	1789	13436	DNMT3B	Dnmt3b	DNA (cytosine-5-)-methyltransferase 3 beta	www.ncbi.nlm.nih.gov/gene?term=1789
35	1810	13486	DR1	Dr1	down-regulator of transcription 1, TBP-binding (negative cofactor 2)	www.ncbi.nlm.nih.gov/gene?term=1810
36	1822	13498	ATN1	Atn1	atrophin 1	www.ncbi.nlm.nih.gov/gene?term=1822
37	1876	50496	E2F6	E2f6	E2F transcription factor 6	www.ncbi.nlm.nih.gov/gene?term=1876
38	2770	14677	GNAI1	Gnai1	guanine nucleotide binding protein (G protein), alpha inhibiting activity polypeptide 1	www.ncbi.nlm.nih.gov/gene?term=2770
39	2771	14678	GNAI2	Gnai2	guanine nucleotide binding protein (G protein), alpha inhibiting activity polypeptide 2	www.ncbi.nlm.nih.gov/gene?term=2771
40	2782	14688	GNB1	Gnb1	guanine nucleotide binding protein (G protein), beta polypeptide 1	www.ncbi.nlm.nih.gov/gene?term=2782
41	4221	17283	MEN1	Men1	multiple endocrine neoplasia I	www.ncbi.nlm.nih.gov/gene?term=4221
42	4297	214162	MLL	Mll1	myeloid/lymphoid or mixed-lineage leukemia (trithorax homolog, Drosophila)	www.ncbi.nlm.nih.gov/gene?term=4297
43	5469	19014	MED1	Med1	mediator complex subunit 1	www.ncbi.nlm.nih.gov/gene?term=5469
44	5705	19184	PSMC5	Psmc5	proteasome (prosome, macropain) 26S subunit, ATPase, 5	www.ncbi.nlm.nih.gov/gene?term=5705
45	5929	213464	RBBP5	Rbbp5	etinoblastoma binding protein 5	www.ncbi.nlm.nih.gov/gene?term=5929
46	6774	20848	STAT3	Stat3	signal transducer and activator of transcription 3 (acute-phase response factor)	www.ncbi.nlm.nih.gov/gene?term=6774
47	7329	22196	UBE2I	Ube2i	ubiquitin-conjugating enzyme E2I	www.ncbi.nlm.nih.gov/gene?term=7329
48	8450	72584	CUL4B	Cul4b	cullin 4B	www.ncbi.nlm.nih.gov/gene?term=8450
49	8451	99375	CUL4A	Cul4a	cullin 4A	www.ncbi.nlm.nih.gov/gene?term=8451
50	9070	23808	ASH2L	Ash2l	ash2 (absent, small, or homeotic)-like (Drosophila)	www.ncbi.nlm.nih.gov/gene?term=9070
51	9410	66585	WDR57	Wdr57	small nuclear ribonucleoprotein 40kDa (U5)	www.ncbi.nlm.nih.gov/gene?term=9410
52	9722	70729	NOS1AP	Nos1ap	nitric oxide synthase 1 (neuronal) adaptor protein	www.ncbi.nlm.nih.gov/gene?term=9722
53	3131	217082	HLF	Hlf	hepatic leukemia factor	www.ncbi.nlm.nih.gov/gene?term=3131
54	3066	15182	HDAC2	Hdac2	histone deacetylase 2	www.ncbi.nlm.nih.gov/gene?term=3066
55	6688	20375	SPI1	Sfpi1	spleen focus forming virus (SFFV) proviral integration oncogene spi1	www.ncbi.nlm.nih.gov/gene?term=6688
56	5914	19401	RARA	Rara	retinoic acid receptor, alpha	www.ncbi.nlm.nih.gov/gene?term=5914
57	8726	13626	EED	Eed	embryonic ectoderm development	www.ncbi.nlm.nih.gov/gene?term=8726
58	5829	19303	PXN	Pxn	paxillin	www.ncbi.nlm.nih.gov/gene?term=5829
59	7414	22330	VCL	Vcl	vinculin	www.ncbi.nlm.nih.gov/gene?term=7414
60	266743	225872	NPAS4	Npas4	neuronal PAS domain protein 4	www.ncbi.nlm.nih.gov/gene?term=266743
61	7008	21685	TEF	Tef	thyrotrophic embryonic factor	www.ncbi.nlm.nih.gov/gene?term=7008
62	5371	18854	PML	Pml	promyelocytic leukemia	www.ncbi.nlm.nih.gov/gene?term=5371
63	7409	22324	VAV1	Vav1	vav 1 guanine nucleotide exchange factor	www.ncbi.nlm.nih.gov/gene?term=7409
64	23512	52615	SUZ12	Suz12	suppressor of zeste 12 homolog (Drosophila)	www.ncbi.nlm.nih.gov/gene?term=23512
65	23649	18969	POLA2	Pola2	polymerase (DNA directed), alpha 2 (70kD subunit)	www.ncbi.nlm.nih.gov/gene?term=23649
66	5252	21652	PHF1	Phf1	PHD finger protein 1	www.ncbi.nlm.nih.gov/gene?term=5252
67	10538	53314	BATF	Batf	basic leucine zipper transcription factor, ATF-like	www.ncbi.nlm.nih.gov/gene?term=10538
68	90993	26427	CREB3L1	Creb3l1	cAMP responsive element binding protein 3-like 1	www.ncbi.nlm.nih.gov/gene?term=90993
69	10488	12913	CREB3	Creb3	cAMP responsive element binding protein 3	www.ncbi.nlm.nih.gov/gene?term=10488
70	5430	20020	POLR2A	Polr2a	polymerase (RNA) II (DNA directed) polypeptide A, 220kDa	www.ncbi.nlm.nih.gov/gene?term=5430
71	6421	71514	SFPQ	Sfpq	splicing factor proline/glutamine-rich	www.ncbi.nlm.nih.gov/gene?term=6421
72	55269	66645	PSPC1	Pspc1	paraspeckle component 1	www.ncbi.nlm.nih.gov/gene?term=55269
73	6256	20181	RXRA	Rxra	etinoid X receptor, alpha	www.ncbi.nlm.nih.gov/gene?term=6256
74	8202	17979	NCOA3	Ncoa3	nuclear receptor coactivator 3	www.ncbi.nlm.nih.gov/gene?term=8202
75	9737	67298	GPRASP1	Gprasp1	G protein-coupled receptor associated sorting protein 1	www.ncbi.nlm.nih.gov/gene?term=9737
76	10499	17978	NCOA2	Ncoa2	nuclear receptor coactivator 2	www.ncbi.nlm.nih.gov/gene?term=10499
77	55885	109593	LMO3	Lmo3	LIM domain only 3 (rhombotin-like 2)	www.ncbi.nlm.nih.gov/gene?term=55885
78	8648	17977	NCOA1	Ncoa1	nuclear receptor coactivator 1	www.ncbi.nlm.nih.gov/gene?term=8648
79	83714	60345	NRIP2	Nrip2	nuclear receptor interacting protein 2	www.ncbi.nlm.nih.gov/gene?term=83714
80	11277	22040	TREX1	Trex1	three prime repair exonuclease 1	www.ncbi.nlm.nih.gov/gene?term=11277
81	54962	66131	TIPIN	Tipin	TIMELESS interacting protein	www.ncbi.nlm.nih.gov/gene?term=54962
82	9612	20602	NCOR2	Ncor2	nuclear receptor corepressor 2	www.ncbi.nlm.nih.gov/gene?term=9612
83	10002	23958	NR2E3	Nr2e3	nuclear receptor subfamily 2, group E, member 3	www.ncbi.nlm.nih.gov/gene?term=10002
84	57727	228869	NCOA5	Ncoa5	nuclear receptor coactivator 5	www.ncbi.nlm.nih.gov/gene?term=57727
85	23178	269224	PASK	Pask	PAS domain containing serine/threonine kinase	www.ncbi.nlm.nih.gov/gene?term=23178
86	29915	67933	HCFC2	Hcfc2	host cell factor C2	www.ncbi.nlm.nih.gov/gene?term=29915
87	51514	76843	DTL	Dtl	denticleless homolog (Drosophila)	www.ncbi.nlm.nih.gov/gene?term=51514
88	83743	101612	GRWD1	Grwd1	glutamate-rich WD repeat containing 1	www.ncbi.nlm.nih.gov/gene?term=83743

## Sheet: Extension interactions Fig2
No.	Entrez gene ID A	Entrez gene ID B	Symbol human A	Symbol human B	Entrez gene ID mouse A	Entrez gene ID mouse B	Symbol mouse A	Symbol mouse B	Source
1	190	6095	NR0B1	RORA	11614	19883	Nr0b1	Rora	UNIHI
2	196	406	AHR	ARNTL	11622	11865	Ahr	Arntl	UNIHI
3	207	2146	AKT1	EZH2	11651	14056	Akt1	Ezh2	UNIHI
4	367	4841	AR	NONO	11835	53610	Ar	Nono	UNIHI
5	406	2033	ARNTL	EP300	11865	328572	Arntl	Ep300	UNIHI
6	406	2034	ARNTL	EPAS1	11865	13819	Arntl	Epas1	UNIHI
7	406	3091	ARNTL	HIF1A	11865	15251	Arntl	Hif1a	UNIHI
8	406	3320	ARNTL	HSP90AA1	11865	15519	Arntl	Hsp90aa1	UNIHI
9	406	8850	ARNTL	KAT2B	11865	18519	Arntl	Kat2b	UNIHI
10	406	3131	ARNTL	HLF	11865	217082	Arntl	Hlf	UNIHI
11	406	266743	ARNTL	NPAS4	11865	225872	Arntl	Npas4	UNIHI
12	466	4783	ATF1	NFIL3	11908	18030	Atf1	Nfil3	UNIHI
13	546	2146	ATRX	EZH2	22589	14056	Atrx	Ezh2	UNIHI
14	760	4841	CA2	NONO	12349	53610	Car2	Nono	UNIHI
15	1050	1628	CEBPA	DBP	12606	13170	Cebpa	Dbp	UNIHI
16	1054	4783	CEBPG	NFIL3	12611	18030	Cebpg	Nfil3	UNIHI
17	1108	6097	CHD4	RORC	107932	19885	Chd4	Rorc	UNIHI
18	1111	8914	CHEK1	TIMELESS	12649	21853	Chek1	Timeless	UNIHI
19	1387	4862	CREBBP	NPAS2	12914	18143	Crebbp	Npas2	UNIHI
20	1390	4783	CREM	NFIL3	12916	18030	Crem	Nfil3	UNIHI
21	1628	2033	DBP	EP300	13170	328572	Dbp	Ep300	UNIHI
22	1628	3131	DBP	HLF	13170	217082	Dbp	Hlf	UNIHI
23	1628	7008	DBP	TEF	13170	21685	Dbp	Tef	UNIHI
24	1642	11091	DDB1	WDR5	13194	140858	Ddb1	Wdr5	UNIHI
25	1649	4783	DDIT3	NFIL3	13198	18030	Ddit3	Nfil3	UNIHI
26	1786	2146	DNMT1	EZH2	13433	14056	Dnmt1	Ezh2	UNIHI
27	1788	2146	DNMT3A	EZH2	13435	14056	Dnmt3a	Ezh2	UNIHI
28	1789	2146	DNMT3B	EZH2	13436	14056	Dnmt3b	Ezh2	UNIHI
29	1810	4783	DR1	NFIL3	13486	18030	Dr1	Nfil3	UNIHI
30	1822	11091	ATN1	WDR5	13498	140858	Atn1	Wdr5	UNIHI
31	1876	2146	E2F6	EZH2	50496	14056	E2f6	Ezh2	UNIHI
32	2033	9575	EP300	CLOCK	328572	12753	Ep300	Clock	UNIHI
33	2033	4862	EP300	NPAS2	328572	18143	Ep300	Npas2	UNIHI
34	2033	6095	EP300	RORA	328572	19883	Ep300	Rora	UNIHI
35	2034	56938	EPAS1	ARNTL2	13819	272322	Epas1	Arntl2	UNIHI
36	2146	3065	EZH2	HDAC1	14056	433759	Ezh2	Hdac1	UNIHI
37	2146	3066	EZH2	HDAC2	14056	15182	Ezh2	Hdac2	UNIHI
38	2146	5371	EZH2	PML	14056	18854	Ezh2	Pml	UNIHI
39	2146	5914	EZH2	RARA	14056	19401	Ezh2	Rara	UNIHI
40	2146	7409	EZH2	VAV1	14056	22324	Ezh2	Vav1	UNIHI
41	2146	8726	EZH2	EED	14056	13626	Ezh2	Eed	UNIHI
42	2146	23512	EZH2	SUZ12	14056	52615	Ezh2	Suz12	UNIHI
43	2146	23649	EZH2	POLA2	14056	18969	Ezh2	Pola2	UNIHI
44	2146	5252	EZH2	PHF1	14056	21652	Ezh2	Phf1	UNIHI
45	2770	51655	GNAI1	RASD1	14677	19416	Gnai1	Rasd1	UNIHI
46	2771	51655	GNAI2	RASD1	14678	19416	Gnai2	Rasd1	UNIHI
47	2782	51655	GNB1	RASD1	14688	19416	Gnb1	Rasd1	UNIHI
48	3054	11091	HCFC1	WDR5	15161	140858	Hcfc1	Wdr5	UNIHI
49	3091	5187	HIF1A	PER1	15251	18626	Hif1a	Per1	UNIHI
50	3320	4862	HSP90AA1	NPAS2	15519	18143	Hsp90aa1	Npas2	UNIHI
51	4163	11091	MCC	WDR5	328949	140858	Mcc	Wdr5	UNIHI
52	4221	11091	MEN1	WDR5	17283	140858	Men1	Wdr5	UNIHI
53	4297	11091	MLL	WDR5	214162	140858	Mll1	Wdr5	UNIHI
54	4609	11091	MYC	WDR5	17869	140858	Myc	Wdr5	UNIHI
55	4654	79365	MYOD1	BHLHE41	17927	79362	Myod1	Bhlhb3	UNIHI
56	4654	6095	MYOD1	RORA	17927	19883	Myod1	Rora	UNIHI
57	4783	10538	NFIL3	BATF	18030	53314	Nfil3	Batf	UNIHI
58	4783	90993	NFIL3	CREB3L1	18030	26427	Nfil3	Creb3l1	UNIHI
59	4783	10488	NFIL3	CREB3	18030	12913	Nfil3	Creb3	UNIHI
60	4830	6095	NME1	RORA	18102	19883	Nme1	Rora	UNIHI
61	4830	6096	NME1	RORB	18102	225998	Nme1	Rorb	UNIHI
62	4831	6095	NME2	RORA	18103	19883	Nme2	Rora	UNIHI
63	4831	6096	NME2	RORB	18103	225998	Nme2	Rorb	UNIHI
64	4841	5111	NONO	PCNA	53610	18538	Nono	Pcna	UNIHI
65	4841	5430	NONO	POLR2A	53610	20020	Nono	Polr2a	UNIHI
66	4841	5829	NONO	PXN	53610	19303	Nono	Pxn	UNIHI
67	4841	6421	NONO	SFPQ	53610	71514	Nono	Sfpq	UNIHI
68	4841	6688	NONO	SPI1	53610	20375	Nono	Sfpi1	UNIHI
69	4841	7414	NONO	VCL	53610	22330	Nono	Vcl	UNIHI
70	4841	55269	NONO	PSPC1	53610	66645	Nono	Pspc1	UNIHI
71	4842	51655	NOS1	RASD1	18125	19416	Nos1	Rasd1	UNIHI
72	4862	5914	NPAS2	RARA	18143	19401	Npas2	Rara	UNIHI
73	4862	6256	NPAS2	RXRA	18143	20181	Npas2	Rxra	UNIHI
74	4862	8202	NPAS2	NCOA3	18143	17979	Npas2	Ncoa3	UNIHI
75	4862	8850	NPAS2	KAT2B	18143	18519	Npas2	Kat2b	UNIHI
76	5187	9737	PER1	GPRASP1	18626	67298	Per1	Gprasp1	UNIHI
77	5469	6095	MED1	RORA	19014	19883	Med1	Rora	UNIHI
78	5705	6095	PSMC5	RORA	19184	19883	Psmc5	Rora	UNIHI
79	5929	11091	RBBP5	WDR5	213464	140858	Rbbp5	Wdr5	UNIHI
80	6095	10499	RORA	NCOA2	19883	17978	Rora	Ncoa2	UNIHI
81	6095	55885	RORA	LMO3	19883	109593	Rora	Lmo3	UNIHI
82	6096	8648	RORB	NCOA1	225998	17977	Rorb	Ncoa1	UNIHI
83	6096	83714	RORB	NRIP2	225998	60345	Rorb	Nrip2	UNIHI
84	6667	8863	SP1	PER3	20683	18628	Sp1	Per3	UNIHI
85	6774	8553	STAT3	BHLHE40	20848	20893	Stat3	Bhlhb2	UNIHI
86	7329	8553	UBE2I	BHLHE40	22196	20893	Ube2i	Bhlhb2	UNIHI
87	8450	11091	CUL4B	WDR5	72584	140858	Cul4b	Wdr5	UNIHI
88	8451	11091	CUL4A	WDR5	99375	140858	Cul4a	Wdr5	UNIHI
89	8850	9575	KAT2B	CLOCK	18519	12753	Kat2b	Clock	UNIHI
90	8914	11277	TIMELESS	TREX1	21853	22040	Timeless	Trex1	UNIHI
91	8914	54962	TIMELESS	TIPIN	21853	66131	Timeless	Tipin	UNIHI
92	9070	11091	ASH2L	WDR5	23808	140858	Ash2l	Wdr5	UNIHI
93	9410	11091	SNRNP40	WDR5	66585	140858	Wdr57	Wdr5	UNIHI
94	9572	9611	NR1D1	NCOR1	217166	20185	Nr1d1	Ncor1	UNIHI
95	9572	9612	NR1D1	NCOR2	217166	20602	Nr1d1	Ncor2	UNIHI
96	9572	10002	NR1D1	NR2E3	217166	23958	Nr1d1	Nr2e3	UNIHI
97	9611	9975	NCOR1	NR1D2	20185	353187	Ncor1	Nr1d2	UNIHI
98	9722	51655	NOS1AP	RASD1	70729	19416	Nos1ap	Rasd1	UNIHI
99	9975	57727	NR1D2	NCOA5	353187	228869	Nr1d2	Ncoa5	UNIHI
100	11091	23178	WDR5	PASK	140858	269224	Wdr5	Pask	UNIHI
101	11091	29915	WDR5	HCFC2	140858	67933	Wdr5	Hcfc2	UNIHI
102	11091	51514	WDR5	DTL	140858	76843	Wdr5	Dtl	UNIHI
103	11091	83743	WDR5	GRWD1	140858	101612	Wdr5	Grwd1	UNIHI
104	190	367	NR0B1	AR	11614	11835	Nr0b1	Ar	UNIHI
105	196	10499	AHR	NCOA2	11622	17978	Ahr	Ncoa2	UNIHI
106	196	9612	AHR	NCOR2	11622	20602	Ahr	Ncor2	UNIHI
107	196	2033	AHR	EP300	11622	328572	Ahr	Ep300	UNIHI
108	196	3320	AHR	HSP90AA1	11622	15519	Ahr	Hsp90aa1	UNIHI
109	196	8648	AHR	NCOA1	11622	17977	Ahr	Ncoa1	UNIHI
110	196	196	AHR	AHR	11622	11622	Ahr	Ahr	UNIHI
111	196	6667	AHR	SP1	11622	20683	Ahr	Sp1	UNIHI
112	207	2033	AKT1	EP300	11651	328572	Akt1	Ep300	UNIHI
113	207	3320	AKT1	HSP90AA1	11651	15519	Akt1	Hsp90aa1	UNIHI
114	207	367	AKT1	AR	11651	11835	Akt1	Ar	UNIHI
115	207	2932	AKT1	GSK3B	11651	56637	Akt1	Gsk3b	UNIHI
116	207	1111	AKT1	CHEK1	11651	12649	Akt1	Chek1	UNIHI
117	207	207	AKT1	AKT1	11651	11651	Akt1	Akt1	UNIHI
118	207	5515	AKT1	PPP2CA	11651	19052	Akt1	Ppp2ca	UNIHI
119	367	10499	AR	NCOA2	11835	17978	Ar	Ncoa2	UNIHI
120	367	1387	AR	CREBBP	11835	12914	Ar	Crebbp	UNIHI
121	367	9612	AR	NCOR2	11835	20602	Ar	Ncor2	UNIHI
122	367	9611	AR	NCOR1	11835	20185	Ar	Ncor1	UNIHI
123	367	6667	AR	SP1	11835	20683	Ar	Sp1	UNIHI
124	367	2033	AR	EP300	11835	328572	Ar	Ep300	UNIHI
125	367	3065	AR	HDAC1	11835	433759	Ar	Hdac1	UNIHI
126	367	6774	AR	STAT3	11835	20848	Ar	Stat3	UNIHI
127	367	3320	AR	HSP90AA1	11835	15519	Ar	Hsp90aa1	UNIHI
128	367	367	AR	AR	11835	11835	Ar	Ar	UNIHI
129	367	5829	AR	PXN	11835	19303	Ar	Pxn	UNIHI
130	367	8850	AR	KAT2B	11835	18519	Ar	Kat2b	UNIHI
131	367	8202	AR	NCOA3	11835	17979	Ar	Ncoa3	UNIHI
132	367	8648	AR	NCOA1	11835	17977	Ar	Ncoa1	UNIHI
133	367	5469	AR	MED1	11835	19014	Ar	Med1	UNIHI
134	367	7329	AR	UBE2I	11835	22196	Ar	Ube2i	UNIHI
135	367	55269	AR	PSPC1	11835	66645	Ar	Pspc1	UNIHI
136	367	2932	AR	GSK3B	11835	56637	Ar	Gsk3b	UNIHI
137	367	3091	AR	HIF1A	11835	15251	Ar	Hif1a	UNIHI
138	466	1457	ATF1	CSNK2A1	11908	12995	Atf1	Csnk2a1	UNIHI
139	466	1387	ATF1	CREBBP	11908	12914	Atf1	Crebbp	UNIHI
140	466	5566	ATF1	PRKACA	11908	18747	Atf1	Prkaca	UNIHI
141	466	1459	ATF1	CSNK2A2	11908	13000	Atf1	Csnk2a2	UNIHI
142	466	466	ATF1	ATF1	11908	11908	Atf1	Atf1	UNIHI
143	466	1390	ATF1	CREM	11908	12916	Atf1	Crem	UNIHI
144	466	6688	ATF1	SPI1	11908	20375	Atf1	Sfpi1	UNIHI
145	466	1460	ATF1	CSNK2B	11908	13001	Atf1	Csnk2b	UNIHI
146	546	3065	ATRX	HDAC1	22589	433759	Atrx	Hdac1	UNIHI
147	546	1822	ATRX	ATN1	22589	13498	Atrx	Atn1	UNIHI
148	1050	1387	CEBPA	CREBBP	12606	12914	Cebpa	Crebbp	UNIHI
149	1050	4609	CEBPA	MYC	12606	17869	Cebpa	Myc	UNIHI
150	1050	2033	CEBPA	EP300	12606	328572	Cebpa	Ep300	UNIHI
151	1050	1050	CEBPA	CEBPA	12606	12606	Cebpa	Cebpa	UNIHI
152	1050	6688	CEBPA	SPI1	12606	20375	Cebpa	Sfpi1	UNIHI
153	1050	2932	CEBPA	GSK3B	12606	56637	Cebpa	Gsk3b	UNIHI
154	1050	1054	CEBPA	CEBPG	12606	12611	Cebpa	Cebpg	UNIHI
155	1050	10538	CEBPA	BATF	12606	53314	Cebpa	Batf	UNIHI
156	1054	1054	CEBPG	CEBPG	12611	12611	Cebpg	Cebpg	UNIHI
157	1054	3131	CEBPG	HLF	12611	217082	Cebpg	Hlf	UNIHI
158	1054	7008	CEBPG	TEF	12611	21685	Cebpg	Tef	UNIHI
159	1054	10488	CEBPG	CREB3	12611	12913	Cebpg	Creb3	UNIHI
160	1054	10538	CEBPG	BATF	12611	53314	Cebpg	Batf	UNIHI
161	1054	90993	CEBPG	CREB3L1	12611	26427	Cebpg	Creb3l1	UNIHI
162	1054	1649	CEBPG	DDIT3	12611	13198	Cebpg	Ddit3	UNIHI
163	1108	2033	CHD4	EP300	107932	328572	Chd4	Ep300	UNIHI
164	1108	3065	CHD4	HDAC1	107932	433759	Chd4	Hdac1	UNIHI
165	1108	3066	CHD4	HDAC2	107932	15182	Chd4	Hdac2	UNIHI
166	1108	4609	CHD4	MYC	107932	17869	Chd4	Myc	UNIHI
167	1111	3320	CHEK1	HSP90AA1	12649	15519	Chek1	Hsp90aa1	UNIHI
168	1111	1460	CHEK1	CSNK2B	12649	13001	Chek1	Csnk2b	UNIHI
169	1111	8451	CHEK1	CUL4A	12649	99375	Chek1	Cul4a	UNIHI
170	1111	1457	CHEK1	CSNK2A1	12649	12995	Chek1	Csnk2a1	UNIHI
171	1387	1457	CREBBP	CSNK2A1	12914	12995	Crebbp	Csnk2a1	UNIHI
172	1387	10499	CREBBP	NCOA2	12914	17978	Crebbp	Ncoa2	UNIHI
173	1387	5371	CREBBP	PML	12914	18854	Crebbp	Pml	UNIHI
174	1387	6774	CREBBP	STAT3	12914	20848	Crebbp	Stat3	UNIHI
175	1387	1459	CREBBP	CSNK2A2	12914	13000	Crebbp	Csnk2a2	UNIHI
176	1387	4297	CREBBP	MLL	12914	214162	Crebbp	Mll1	UNIHI
177	1387	4654	CREBBP	MYOD1	12914	17927	Crebbp	Myod1	UNIHI
178	1387	1387	CREBBP	CREBBP	12914	12914	Crebbp	Crebbp	UNIHI
179	1387	8648	CREBBP	NCOA1	12914	17977	Crebbp	Ncoa1	UNIHI
180	1387	2033	CREBBP	EP300	12914	328572	Crebbp	Ep300	UNIHI
181	1387	8850	CREBBP	KAT2B	12914	18519	Crebbp	Kat2b	UNIHI
182	1387	3065	CREBBP	HDAC1	12914	433759	Crebbp	Hdac1	UNIHI
183	1387	1390	CREBBP	CREM	12914	12916	Crebbp	Crem	UNIHI
184	1387	3131	CREBBP	HLF	12914	217082	Crebbp	Hlf	UNIHI
185	1387	6688	CREBBP	SPI1	12914	20375	Crebbp	Sfpi1	UNIHI
186	1387	4609	CREBBP	MYC	12914	17869	Crebbp	Myc	UNIHI
187	1387	8202	CREBBP	NCOA3	12914	17979	Crebbp	Ncoa3	UNIHI
188	1387	3091	CREBBP	HIF1A	12914	15251	Crebbp	Hif1a	UNIHI
189	1387	5430	CREBBP	POLR2A	12914	20020	Crebbp	Polr2a	UNIHI
190	1390	1457	CREM	CSNK2A1	12916	12995	Crem	Csnk2a1	UNIHI
191	1390	5578	CREM	PRKCA	12916	18750	Crem	Prkca	UNIHI
192	1390	5566	CREM	PRKACA	12916	18747	Crem	Prkaca	UNIHI
193	1390	2932	CREM	GSK3B	12916	56637	Crem	Gsk3b	UNIHI
194	1390	1459	CREM	CSNK2A2	12916	13000	Crem	Csnk2a2	UNIHI
195	1390	6688	CREM	SPI1	12916	20375	Crem	Sfpi1	UNIHI
196	1390	1390	CREM	CREM	12916	12916	Crem	Crem	UNIHI
197	1390	90993	CREM	CREB3L1	12916	26427	Crem	Creb3l1	UNIHI
198	1453	4163	CSNK1D	MCC	104318	328949	Csnk1d	Mcc	UNIHI
199	1454	4163	CSNK1E	MCC	27373	328949	Csnk1e	Mcc	UNIHI
200	1457	3065	CSNK2A1	HDAC1	12995	433759	Csnk2a1	Hdac1	UNIHI
201	1457	3066	CSNK2A1	HDAC2	12995	15182	Csnk2a1	Hdac2	UNIHI
202	1457	1649	CSNK2A1	DDIT3	12995	13198	Csnk2a1	Ddit3	UNIHI
203	1457	3320	CSNK2A1	HSP90AA1	12995	15519	Csnk2a1	Hsp90aa1	UNIHI
204	1457	6667	CSNK2A1	SP1	12995	20683	Csnk2a1	Sp1	UNIHI
205	1457	4609	CSNK2A1	MYC	12995	17869	Csnk2a1	Myc	UNIHI
206	1457	3091	CSNK2A1	HIF1A	12995	15251	Csnk2a1	Hif1a	UNIHI
207	1457	6688	CSNK2A1	SPI1	12995	20375	Csnk2a1	Sfpi1	UNIHI
208	1459	4609	CSNK2A2	MYC	13000	17869	Csnk2a2	Myc	UNIHI
209	1459	3065	CSNK2A2	HDAC1	13000	433759	Csnk2a2	Hdac1	UNIHI
210	1459	3320	CSNK2A2	HSP90AA1	13000	15519	Csnk2a2	Hsp90aa1	UNIHI
211	1459	3066	CSNK2A2	HDAC2	13000	15182	Csnk2a2	Hdac2	UNIHI
212	1642	8451	DDB1	CUL4A	13194	99375	Ddb1	Cul4a	UNIHI
213	1642	9410	DDB1	SNRNP40	13194	66585	Ddb1	Wdr57	UNIHI
214	1642	5929	DDB1	RBBP5	13194	213464	Ddb1	Rbbp5	UNIHI
215	1642	8450	DDB1	CUL4B	13194	72584	Ddb1	Cul4b	UNIHI
216	1642	51514	DDB1	DTL	13194	76843	Ddb1	Dtl	UNIHI
217	1649	10538	DDIT3	BATF	13198	53314	Ddit3	Batf	UNIHI
218	1649	3131	DDIT3	HLF	13198	217082	Ddit3	Hlf	UNIHI
219	1649	1649	DDIT3	DDIT3	13198	13198	Ddit3	Ddit3	UNIHI
220	1649	7008	DDIT3	TEF	13198	21685	Ddit3	Tef	UNIHI
221	1649	10488	DDIT3	CREB3	13198	12913	Ddit3	Creb3	UNIHI
222	1786	5111	DNMT1	PCNA	13433	18538	Dnmt1	Pcna	UNIHI
223	1786	3065	DNMT1	HDAC1	13433	433759	Dnmt1	Hdac1	UNIHI
224	1786	3066	DNMT1	HDAC2	13433	15182	Dnmt1	Hdac2	UNIHI
225	1786	1786	DNMT1	DNMT1	13433	13433	Dnmt1	Dnmt1	UNIHI
226	1786	1788	DNMT1	DNMT3A	13433	13435	Dnmt1	Dnmt3a	UNIHI
227	1786	1789	DNMT1	DNMT3B	13433	13436	Dnmt1	Dnmt3b	UNIHI
228	1788	4609	DNMT3A	MYC	13435	17869	Dnmt3a	Myc	UNIHI
229	1788	3065	DNMT3A	HDAC1	13435	433759	Dnmt3a	Hdac1	UNIHI
230	1788	7329	DNMT3A	UBE2I	13435	22196	Dnmt3a	Ube2i	UNIHI
231	1788	1789	DNMT3A	DNMT3B	13435	13436	Dnmt3a	Dnmt3b	UNIHI
232	1789	3065	DNMT3B	HDAC1	13436	433759	Dnmt3b	Hdac1	UNIHI
233	1789	3066	DNMT3B	HDAC2	13436	15182	Dnmt3b	Hdac2	UNIHI
234	1789	7329	DNMT3B	UBE2I	13436	22196	Dnmt3b	Ube2i	UNIHI
235	1822	1822	ATN1	ATN1	13498	13498	Atn1	Atn1	UNIHI
236	2033	10499	EP300	NCOA2	328572	17978	Ep300	Ncoa2	UNIHI
237	2033	5371	EP300	PML	328572	18854	Ep300	Pml	UNIHI
238	2033	6667	EP300	SP1	328572	20683	Ep300	Sp1	UNIHI
239	2033	4609	EP300	MYC	328572	17869	Ep300	Myc	UNIHI
240	2033	6774	EP300	STAT3	328572	20848	Ep300	Stat3	UNIHI
241	2033	4654	EP300	MYOD1	328572	17927	Ep300	Myod1	UNIHI
242	2033	5111	EP300	PCNA	328572	18538	Ep300	Pcna	UNIHI
243	2033	8202	EP300	NCOA3	328572	17979	Ep300	Ncoa3	UNIHI
244	2033	3091	EP300	HIF1A	328572	15251	Ep300	Hif1a	UNIHI
245	2033	8850	EP300	KAT2B	328572	18519	Ep300	Kat2b	UNIHI
246	2033	2033	EP300	EP300	328572	328572	Ep300	Ep300	UNIHI
247	2033	8648	EP300	NCOA1	328572	17977	Ep300	Ncoa1	UNIHI
248	2033	2034	EP300	EPAS1	328572	13819	Ep300	Epas1	UNIHI
249	2033	7329	EP300	UBE2I	328572	22196	Ep300	Ube2i	UNIHI
250	2033	5430	EP300	POLR2A	328572	20020	Ep300	Polr2a	UNIHI
251	2770	2770	GNAI1	GNAI1	14677	14677	Gnai1	Gnai1	UNIHI
252	2782	4831	GNB1	NME2	14688	18103	Gnb1	Nme2	UNIHI
253	2782	4163	GNB1	MCC	14688	328949	Gnb1	Mcc	UNIHI
254	2932	4609	GSK3B	MYC	56637	17869	Gsk3b	Myc	UNIHI
255	2932	5829	GSK3B	PXN	56637	19303	Gsk3b	Pxn	UNIHI
256	3054	6667	HCFC1	SP1	15161	20683	Hcfc1	Sp1	UNIHI
257	3054	3054	HCFC1	HCFC1	15161	15161	Hcfc1	Hcfc1	UNIHI
258	3054	10488	HCFC1	CREB3	15161	12913	Hcfc1	Creb3	UNIHI
259	3054	5501	HCFC1	PPP1CC	15161	19047	Hcfc1	Ppp1cc	UNIHI
260	3054	3065	HCFC1	HDAC1	15161	433759	Hcfc1	Hdac1	UNIHI
261	3054	3320	HCFC1	HSP90AA1	15161	15519	Hcfc1	Hsp90aa1	UNIHI
262	3054	3066	HCFC1	HDAC2	15161	15182	Hcfc1	Hdac2	UNIHI
263	3054	29915	HCFC1	HCFC2	15161	67933	Hcfc1	Hcfc2	UNIHI
264	3054	4221	HCFC1	MEN1	15161	17283	Hcfc1	Men1	UNIHI
265	3054	5929	HCFC1	RBBP5	15161	213464	Hcfc1	Rbbp5	UNIHI
266	3054	9070	HCFC1	ASH2L	15161	23808	Hcfc1	Ash2l	UNIHI
267	3054	4297	HCFC1	MLL	15161	214162	Hcfc1	Mll1	UNIHI
268	3065	5371	HDAC1	PML	433759	18854	Hdac1	Pml	UNIHI
269	3065	9612	HDAC1	NCOR2	433759	20602	Hdac1	Ncor2	UNIHI
270	3065	6667	HDAC1	SP1	433759	20683	Hdac1	Sp1	UNIHI
271	3065	5111	HDAC1	PCNA	433759	18538	Hdac1	Pcna	UNIHI
272	3065	6774	HDAC1	STAT3	433759	20848	Hdac1	Stat3	UNIHI
273	3065	4654	HDAC1	MYOD1	433759	17927	Hdac1	Myod1	UNIHI
274	3065	3065	HDAC1	HDAC1	433759	433759	Hdac1	Hdac1	UNIHI
275	3065	3066	HDAC1	HDAC2	433759	15182	Hdac1	Hdac2	UNIHI
276	3065	7329	HDAC1	UBE2I	433759	22196	Hdac1	Ube2i	UNIHI
277	3065	8726	HDAC1	EED	433759	13626	Hdac1	Eed	UNIHI
278	3065	3091	HDAC1	HIF1A	433759	15251	Hdac1	Hif1a	UNIHI
279	3065	4297	HDAC1	MLL	433759	214162	Hdac1	Mll1	UNIHI
280	3065	4609	HDAC1	MYC	433759	17869	Hdac1	Myc	UNIHI
281	3065	5519	HDAC1	PPP2R1B	433759	73699	Hdac1	Ppp2r1b	UNIHI
282	3065	5518	HDAC1	PPP2R1A	433759	51792	Hdac1	Ppp2r1a	UNIHI
283	3066	5371	HDAC2	PML	15182	18854	Hdac2	Pml	UNIHI
284	3066	6667	HDAC2	SP1	15182	20683	Hdac2	Sp1	UNIHI
285	3066	6774	HDAC2	STAT3	15182	20848	Hdac2	Stat3	UNIHI
286	3066	8726	HDAC2	EED	15182	13626	Hdac2	Eed	UNIHI
287	3066	9612	HDAC2	NCOR2	15182	20602	Hdac2	Ncor2	UNIHI
288	3066	3091	HDAC2	HIF1A	15182	15251	Hdac2	Hif1a	UNIHI
289	3066	3066	HDAC2	HDAC2	15182	15182	Hdac2	Hdac2	UNIHI
290	3066	4609	HDAC2	MYC	15182	17869	Hdac2	Myc	UNIHI
291	3091	10499	HIF1A	NCOA2	15251	17978	Hif1a	Ncoa2	UNIHI
292	3091	3320	HIF1A	HSP90AA1	15251	15519	Hif1a	Hsp90aa1	UNIHI
293	3091	8648	HIF1A	NCOA1	15251	17977	Hif1a	Ncoa1	UNIHI
294	3091	8850	HIF1A	KAT2B	15251	18519	Hif1a	Kat2b	UNIHI
295	3131	10538	HLF	BATF	217082	53314	Hlf	Batf	UNIHI
296	3131	3131	HLF	HLF	217082	217082	Hlf	Hlf	UNIHI
297	3131	7008	HLF	TEF	217082	21685	Hlf	Tef	UNIHI
298	3320	4609	HSP90AA1	MYC	15519	17869	Hsp90aa1	Myc	UNIHI
299	3320	6774	HSP90AA1	STAT3	15519	20848	Hsp90aa1	Stat3	UNIHI
300	3320	3320	HSP90AA1	HSP90AA1	15519	15519	Hsp90aa1	Hsp90aa1	UNIHI
301	3320	4842	HSP90AA1	NOS1	15519	18125	Hsp90aa1	Nos1	UNIHI
302	3320	4654	HSP90AA1	MYOD1	15519	17927	Hsp90aa1	Myod1	UNIHI
303	3320	5536	HSP90AA1	PPP5C	15519	19060	Hsp90aa1	Ppp5c	UNIHI
304	4163	5518	MCC	PPP2R1A	328949	51792	Mcc	Ppp2r1a	UNIHI
305	4163	5516	MCC	PPP2CB	328949	19053	Mcc	Ppp2cb	UNIHI
306	4163	5111	MCC	PCNA	328949	18538	Mcc	Pcna	UNIHI
307	4221	5929	MEN1	RBBP5	17283	213464	Men1	Rbbp5	UNIHI
308	4221	9070	MEN1	ASH2L	17283	23808	Men1	Ash2l	UNIHI
309	4221	29915	MEN1	HCFC2	17283	67933	Men1	Hcfc2	UNIHI
310	4221	4297	MEN1	MLL	17283	214162	Men1	Mll1	UNIHI
311	4297	4297	MLL	MLL	214162	214162	Mll1	Mll1	UNIHI
312	4297	5929	MLL	RBBP5	214162	213464	Mll1	Rbbp5	UNIHI
313	4297	9070	MLL	ASH2L	214162	23808	Mll1	Ash2l	UNIHI
314	4297	29915	MLL	HCFC2	214162	67933	Mll1	Hcfc2	UNIHI
315	4609	5371	MYC	PML	17869	18854	Myc	Pml	UNIHI
316	4609	6667	MYC	SP1	17869	20683	Myc	Sp1	UNIHI
317	4609	8850	MYC	KAT2B	17869	18519	Myc	Kat2b	UNIHI
318	4609	5430	MYC	POLR2A	17869	20020	Myc	Polr2a	UNIHI
319	4609	5499	MYC	PPP1CA	17869	19045	Myc	Ppp1ca	UNIHI
320	4654	9612	MYOD1	NCOR2	17927	20602	Myod1	Ncor2	UNIHI
321	4654	6667	MYOD1	SP1	17927	20683	Myod1	Sp1	UNIHI
322	4654	6774	MYOD1	STAT3	17927	20848	Myod1	Stat3	UNIHI
323	4654	4654	MYOD1	MYOD1	17927	17927	Myod1	Myod1	UNIHI
324	4654	5578	MYOD1	PRKCA	17927	18750	Myod1	Prkca	UNIHI
325	4654	6256	MYOD1	RXRA	17927	20181	Myod1	Rxra	UNIHI
326	4654	8850	MYOD1	KAT2B	17927	18519	Myod1	Kat2b	UNIHI
327	4654	9611	MYOD1	NCOR1	17927	20185	Myod1	Ncor1	UNIHI
328	4830	4830	NME1	NME1	18102	18102	Nme1	Nme1	UNIHI
329	4831	5515	NME2	PPP2CA	18103	19052	Nme2	Ppp2ca	UNIHI
330	4831	4831	NME2	NME2	18103	18103	Nme2	Nme2	UNIHI
331	4831	5518	NME2	PPP2R1A	18103	51792	Nme2	Ppp2r1a	UNIHI
332	4842	5578	NOS1	PRKCA	18125	18750	Nos1	Prkca	UNIHI
333	4842	5566	NOS1	PRKACA	18125	18747	Nos1	Prkaca	UNIHI
334	4842	9722	NOS1	NOS1AP	18125	70729	Nos1	Nos1ap	UNIHI
335	5111	5111	PCNA	PCNA	18538	18538	Pcna	Pcna	UNIHI
336	5111	5501	PCNA	PPP1CC	18538	19047	Pcna	Ppp1cc	UNIHI
337	5371	5371	PML	PML	18854	18854	Pml	Pml	UNIHI
338	5371	6774	PML	STAT3	18854	20848	Pml	Stat3	UNIHI
339	5371	9612	PML	NCOR2	18854	20602	Pml	Ncor2	UNIHI
340	5371	9611	PML	NCOR1	18854	20185	Pml	Ncor1	UNIHI
341	5371	5914	PML	RARA	18854	19401	Pml	Rara	UNIHI
342	5371	6667	PML	SP1	18854	20683	Pml	Sp1	UNIHI
343	5371	6256	PML	RXRA	18854	20181	Pml	Rxra	UNIHI
344	5371	23512	PML	SUZ12	18854	52615	Pml	Suz12	UNIHI
345	5430	8850	POLR2A	KAT2B	20020	18519	Polr2a	Kat2b	UNIHI
346	5469	5914	MED1	RARA	19014	19401	Med1	Rara	UNIHI
347	5469	6256	MED1	RXRA	19014	20181	Med1	Rxra	UNIHI
348	5469	5469	MED1	MED1	19014	19014	Med1	Med1	UNIHI
349	5499	8726	PPP1CA	EED	19045	13626	Ppp1ca	Eed	UNIHI
350	5515	5829	PPP2CA	PXN	19052	19303	Ppp2ca	Pxn	UNIHI
351	5578	5914	PRKCA	RARA	18750	19401	Prkca	Rara	UNIHI
352	5578	7414	PRKCA	VCL	18750	22330	Prkca	Vcl	UNIHI
353	5705	6667	PSMC5	SP1	19184	20683	Psmc5	Sp1	UNIHI
354	5705	6256	PSMC5	RXRA	19184	20181	Psmc5	Rxra	UNIHI
355	5829	7414	PXN	VCL	19303	22330	Pxn	Vcl	UNIHI
356	5829	5829	PXN	PXN	19303	19303	Pxn	Pxn	UNIHI
357	5829	6421	PXN	SFPQ	19303	71514	Pxn	Sfpq	UNIHI
358	5914	9612	RARA	NCOR2	19401	20602	Rara	Ncor2	UNIHI
359	5914	6256	RARA	RXRA	19401	20181	Rara	Rxra	UNIHI
360	5914	6667	RARA	SP1	19401	20683	Rara	Sp1	UNIHI
361	5914	8648	RARA	NCOA1	19401	17977	Rara	Ncoa1	UNIHI
362	5914	10002	RARA	NR2E3	19401	23958	Rara	Nr2e3	UNIHI
363	5914	8850	RARA	KAT2B	19401	18519	Rara	Kat2b	UNIHI
364	5914	83714	RARA	NRIP2	19401	60345	Rara	Nrip2	UNIHI
365	5914	8202	RARA	NCOA3	19401	17979	Rara	Ncoa3	UNIHI
366	5914	5914	RARA	RARA	19401	19401	Rara	Rara	UNIHI
367	5929	8450	RBBP5	CUL4B	213464	72584	Rbbp5	Cul4b	UNIHI
368	5929	8451	RBBP5	CUL4A	213464	99375	Rbbp5	Cul4a	UNIHI
369	5929	9070	RBBP5	ASH2L	213464	23808	Rbbp5	Ash2l	UNIHI
370	5929	29915	RBBP5	HCFC2	213464	67933	Rbbp5	Hcfc2	UNIHI
371	6256	10499	RXRA	NCOA2	20181	17978	Rxra	Ncoa2	UNIHI
372	6256	9612	RXRA	NCOR2	20181	20602	Rxra	Ncor2	UNIHI
373	6256	6667	RXRA	SP1	20181	20683	Rxra	Sp1	UNIHI
374	6256	8648	RXRA	NCOA1	20181	17977	Rxra	Ncoa1	UNIHI
375	6256	8202	RXRA	NCOA3	20181	17979	Rxra	Ncoa3	UNIHI
376	6256	6256	RXRA	RXRA	20181	20181	Rxra	Rxra	UNIHI
377	6421	55269	SFPQ	PSPC1	71514	66645	Sfpq	Pspc1	UNIHI
378	6667	9612	SP1	NCOR2	20683	20602	Sp1	Ncor2	UNIHI
379	6667	9611	SP1	NCOR1	20683	20185	Sp1	Ncor1	UNIHI
380	6667	6667	SP1	SP1	20683	20683	Sp1	Sp1	UNIHI
381	6667	9070	SP1	ASH2L	20683	23808	Sp1	Ash2l	UNIHI
382	6774	6774	STAT3	STAT3	20848	20848	Stat3	Stat3	UNIHI
383	6774	8648	STAT3	NCOA1	20848	17977	Stat3	Ncoa1	UNIHI
384	7008	10538	TEF	BATF	21685	53314	Tef	Batf	UNIHI
385	7008	7008	TEF	TEF	21685	21685	Tef	Tef	UNIHI
386	7414	7414	VCL	VCL	22330	22330	Vcl	Vcl	UNIHI
387	8202	9612	NCOA3	NCOR2	17979	20602	Ncoa3	Ncor2	UNIHI
388	8202	8202	NCOA3	NCOA3	17979	17979	Ncoa3	Ncoa3	UNIHI
389	8202	8850	NCOA3	KAT2B	17979	18519	Ncoa3	Kat2b	UNIHI
390	8450	9410	CUL4B	SNRNP40	72584	66585	Cul4b	Wdr57	UNIHI
391	8450	8451	CUL4B	CUL4A	72584	99375	Cul4b	Cul4a	UNIHI
392	8450	83743	CUL4B	GRWD1	72584	101612	Cul4b	Grwd1	UNIHI
393	8450	51514	CUL4B	DTL	72584	76843	Cul4b	Dtl	UNIHI
394	8648	8648	NCOA1	NCOA1	17977	17977	Ncoa1	Ncoa1	UNIHI
395	8648	8850	NCOA1	KAT2B	17977	18519	Ncoa1	Kat2b	UNIHI
396	8648	9611	NCOA1	NCOR1	17977	20185	Ncoa1	Ncor1	UNIHI
397	8648	10499	NCOA1	NCOA2	17977	17978	Ncoa1	Ncoa2	UNIHI
398	8726	8726	EED	EED	13626	13626	Eed	Eed	UNIHI
399	8850	8850	KAT2B	KAT2B	18519	18519	Kat2b	Kat2b	UNIHI
400	9070	9070	ASH2L	ASH2L	23808	23808	Ash2l	Ash2l	UNIHI
401	9070	29915	ASH2L	HCFC2	23808	67933	Ash2l	Hcfc2	UNIHI
402	9410	9410	SNRNP40	SNRNP40	66585	66585	Wdr57	Wdr57	UNIHI
403	9410	83743	SNRNP40	GRWD1	66585	101612	Wdr57	Grwd1	UNIHI
404	9611	9611	NCOR1	NCOR1	20185	20185	Ncor1	Ncor1	UNIHI
405	9611	9612	NCOR1	NCOR2	20185	20602	Ncor1	Ncor2	UNIHI
406	10488	90993	CREB3	CREB3L1	12913	26427	Creb3	Creb3l1	UNIHI
407	10488	10488	CREB3	CREB3	12913	12913	Creb3	Creb3	UNIHI
408	10499	10499	NCOA2	NCOA2	17978	17978	Ncoa2	Ncoa2	UNIHI
409	10538	10538	BATF	BATF	53314	53314	Batf	Batf	UNIHI
410	23178	23178	PASK	PASK	269224	269224	Pask	Pask	UNIHI
411	51514	83743	DTL	GRWD1	76843	101612	Dtl	Grwd1	UNIHI
412	90993	90993	CREB3L1	CREB3L1	26427	26427	Creb3l1	Creb3l1	UNIHI
