# Supplementary material for: Dynamic Circadian Protein–Protein Interaction Networks Predict Temporal Organization of Cellular Functions
Source: PLoS Genet. 2013 Mar 28;9(3):e1003398. doi: 10.1371/journal.pgen.1003398 (PMC3610820; doi:10.1371/journal.pgen.1003398)
Supplement: Table S2 — Circadian phenotypes of oscillating U2OS cells upon RNAi-mediated downregulation of genes in the PPI network neighborhood (refers to Figure 3). (XLSX) [file pgen.1003398.s009.xlsx]

## Sheet: RNAi extension Fig3
genes #	Gene ID human	Gene Symbol human	construct	RNAi clone ID	Period	Damping	Amplitude	Corr. coefficient
1	196	AHR	c#1	V2LHS_132480	24.1351	44.9168	0.489667	0.965073		nd=not determined
	196	AHR	c#2	V2LHS_132482	24.219	36.9169	0.608337	0.971633
2	207	AKT1	c#1	V2LHS_192049	23.755	46.8425	0.560335	0.982179
3	367	AR	c#1	V2LHS_149847	23.2162	55.5462	0.528252	0.983823
	367	AR	c#2	V2LHS_149850	24.1	47.9926	0.522995	0.972901
	367	AR	c#3	V2LHS_239220	24.3357	44.1399	0.485731	0.975793
	367	AR	c#4	V2LHS_239574	23.0742	35.7198	0.439577	0.95647
4	9070	ASH2L	c#1	V2LHS_245205	23.5785	29.9715	0.53163	0.979976
	9070	ASH2L	c#2	V2LHS_41272	23.7352	40.6841	0.606162	0.970402
5	466	ATF1	c#1	V2LHS_244510	24.279	41.6977	0.538142	0.984323
	466	ATF1	c#2	V2LHS_48799	24.1124	28.8191	0.398705	0.930068
	466	ATF1	c#3	V2LHS_48799	24.2756	42.5971	0.520623	0.946201
	466	ATF1	c#4	V2LHS_48801	22.9382	45.0095	0.629449	0.956486
6	1822	ATN1	c#1	V2LHS_151237	24.0247	30.2492	0.578758	0.964346
7	546	ATRX	c#1	V2LHS_11512	23.9618	51.1733	0.513656	0.929838
	546	ATRX	c#2	V2LHS_201895	23.6106	42.8641	0.509276	0.96305
	546	ATRX	c#3	V2LHS_202296	24.9301	43.5306	0.344157	0.791171
	546	ATRX	c#4	V2LHS_202335	23.8512	37.0898	0.61035	0.95227
	546	ATRX	c#5	V2LHS_202920	23.9931	53.2632	0.426566	0.936359
	546	ATRX	c#6	V2LHS_228887	23.7811	38.597	0.661806	0.959063
	546	ATRX	c#7	V2LHS_93286	23.286	51.6565	0.431374	0.945759
8	10538	BATF	c#1	V2LHS_197450	nd	nd	nd	nd
	10538	BATF	c#2	V2LHS_200084	24.2844	47.4367	0.544982	0.95421
	10538	BATF	c#3	V2LHS_254489	24.5086	36.4068	0.492542	0.968304
9	760	CA2	c#1	V2LHS_89120	24.0339	38.5072	0.549536	0.986029
10	1054	CEBPG	c#1	V2LHS_150519	23.88	33.4293	0.472662	0.98787
	1054	CEBPG	c#2	V2LHS_150521	23.9083	45.2727	0.502243	0.935869
	1054	CEBPG	c#3	V2LHS_150523	23.7778	37.2516	0.504553	0.977055
11	1108	CHD4	c#1	V2LHS_112987	24.5841	47.1518	0.308135	0.925472
	1108	CHD4	c#2	V2LHS_112988	23.9726	45.0436	0.527827	0.969542
	1108	CHD4	c#3	V2LHS_112990	25.5482	29.9776	0.487186	0.93125
	1108	CHD4	c#4	V2LHS_14657	23.5652	47.2063	0.497705	0.933491
12	1111	CHEK1	c#1	V2LHS_112994	23.0628	48.1709	0.358076	0.952049
	1111	CHEK1	c#2	V2LHS_112996	22.5629	32.1564	0.409065	0.938887
13	10488	CREB3	c#1	V2LHS_197887	23.8901	35.5068	0.519457	0.985585
	10488	CREB3	c#2	V2LHS_199720	24.0159	59.6373	0.340299	0.941438
14	90993	CREB3L1	c#1	V2LHS_99572	23.4832	38.1021	0.437441	0.977972
15	1387	CREBBP	c#1	V2LHS_24251	23.9322	42.4278	0.396876	0.987424
16	1390	CREM	c#1	V2LHS_150902	23.7338	37.1839	0.54891	0.967471
	1390	CREM	c#2	V2LHS_150904	23.8162	46.4045	0.607079	0.958893
	1390	CREM	c#3	V2LHS_150907	23.9163	41.1988	0.445651	0.963753
	1390	CREM	c#4	V2LHS_7070	24.3652	33.9538	0.470836	0.967623
17	8451	CUL4A	c#1	V2LHS_32526	23.3311	33.8156	0.382135	0.942439
	8451	CUL4A	c#2	V2LHS_32527	24.7448	39.406	0.467946	0.952977
	8451	CUL4A	c#3	V2LHS_32529	23.8917	37.9213	0.554463	0.940486
18	8450	CUL4B	c#1	V2LHS_32515	23.4126	32.4737	0.361054	0.974527
	8450	CUL4B	c#2	V2LHS_32517	nd	nd	nd	nd
19	1642	DDB1	c#1	V2LHS_151130	23.2093	35.3276	0.644799	0.962638
	1642	DDB1	c#2	V2LHS_151132	23.7486	28.9848	0.328982	0.859421
20	1786	DNMT1	c#1	V2LHS_113503	24.5605	35.9068	0.461975	0.949918
	1786	DNMT1	c#2	V2LHS_113505	23.768	34.2794	0.410865	0.939395
21	1788	DNMT3A	c#1	V2LHS_189136	23.7943	41.9323	0.590128	0.974304
	1788	DNMT3A	c#2	V2LHS_200445	21.0132	13.5031	0.323072	0.834621
	1788	DNMT3A	c#3	V2LHS_201692	23.8597	44.8364	0.424174	0.907962
	1788	DNMT3A	c#4	V2LHS_202364	24.5933	56.4093	0.385607	0.922262
	1788	DNMT3A	c#5	V2LHS_202453	24.0879	48.7231	0.579046	0.967983
	1788	DNMT3A	c#6	V2LHS_202509	23.7904	42.5308	0.560682	0.975557
	1788	DNMT3A	c#7	V2LHS_74666	24.2589	50.5508	0.538393	0.958762
	1788	DNMT3A	c#8	V2LHS_74667	24.1228	44.5719	0.598955	0.984845
	1788	DNMT3A	c#9	V2LHS_74668	23.9034	41.5562	0.58034	0.978892
22	1789	DNMT3B	c#1	V2LHS_11913	23.9869	29.1209	0.503942	0.975482
	1789	DNMT3B	c#2	V2LHS_77230	23.5675	36.8226	0.470112	0.958252
	1789	DNMT3B	c#3	V2LHS_77233	24.1125	37.0093	0.550631	0.974517
	1789	DNMT3B	c#4	V2LHS_77234	23.3479	39.8436	0.509917	0.982101
23	1810	DR1	c#1	V2LHS_151221	23.3331	34.2778	0.47632	0.968246
24	51514	DTL	c#1	V2LHS_225424	24.4532	42.2281	0.562049	0.981607
25	1876	E2F6	c#1	V2LHS_151292	24.5728	32.5494	0.572065	0.991825
	1876	E2F6	c#2	V2LHS_151297	23.8781	47.0208	0.709685	0.964709
26	8726	EED	c#1	V2LHS_23172	24.1884	44.0822	0.398832	0.930121
27	2034	EPAS1	c#1	V2LHS_113750	24.2404	45.5153	0.514343	0.952771
	2034	EPAS1	c#2	V2LHS_113753	23.4087	42.4111	0.514737	0.976048
	2034	EPAS1	c#3	V2LHS_225592	23.7242	40.9795	0.580907	0.989092
28	2770	GNAI1	c#1	V2LHS_114161	23.7423	45.9361	0.553571	0.975374
	2770	GNAI1	c#2	V2LHS_114162	23.7944	33.8394	0.534935	0.938787
29	2771	GNAI2	c#1	V2LHS_114165	24.1861	42.7663	0.438375	0.960607
30	2782	GNB1	c#1	V2LHS_114181	24.1354	35.5925	0.454916	0.927858
	2782	GNB1	c#2	V2LHS_114185	24.5229	47.1889	0.525724	0.981993
	2782	GNB1	c#3	V2LHS_114186	24.1134	35.2411	0.523354	0.955381
31	9737	GPRASP1	c#1	V2LHS_259021	23.1741	32.4075	0.454191	0.944932
32	83743	GRWD1	c#1	V2LHS_117549	nd	nd	nd	nd
33	3054	HCFC1	c#1	V2LHS_37684	23.6793	53.8469	0.531955	0.944357
	3054	HCFC1	c#2	V2LHS_37685	24.7759	36.1296	0.515577	0.951182
34	29915	HCFC2	c#1	V2LHS_247453	24.2936	26.0899	0.568152	0.921489
	29915	HCFC2	c#2	V2LHS_65548	24.3627	29.2806	0.411354	0.897907
	29915	HCFC2	c#3	V2LHS_65550	23.7015	35.2952	0.446405	0.89758
35	3065	HDAC1	c#1	V2LHS_61808	23.8053	40.323	0.525136	0.951339
	3065	HDAC1	c#2	V2LHS_61809	23.645	39.1906	0.449719	0.979229
	3065	HDAC1	c#3	V2LHS_61813	23.9309	43.4495	0.534435	0.986125
36	3066	HDAC2	c#1	V2LHS_132136	24.8774	32.0316	0.40613	0.979233
37	3091	HIF1A	c#1	V2LHS_132150	24.3615	43.2395	0.551783	0.837896
	3091	HIF1A	c#2	V2LHS_132151	26.3011	25.956	0.339073	0.962547
	3091	HIF1A	c#3	V2LHS_132152	23.7536	37.5302	0.534511	0.95571
	3091	HIF1A	c#4	V2LHS_236718	nd	nd	nd	nd
38	3131	HLF	c#1	V2LHS_133079	24.5724	36.6809	0.441788	0.973665
	3131	HLF	c#2	V2LHS_133080	nd	nd	nd	nd
	3131	HLF	c#3	V2LHS_133082	24.2686	42.7306	0.566739	0.986977
	3131	HLF	c#4	V2LHS_133083	23.9528	44.6297	0.536127	0.969787
39	8850	KAT2B	c#1	V2LHS_53088	23.8188	32.6923	0.446838	0.952237
	8850	KAT2B	c#2	V2LHS_53089	24.1999	36.0775	0.562848	0.972793
	8850	KAT2B	c#3	V2LHS_53090	23.6929	43.4501	0.534883	0.974033
	8850	KAT2B	c#4	V2LHS_53091	23.5371	31.4182	0.586114	0.978801
40	55885	LMO3	c#1	V2LHS_240458	23.6547	51.5282	0.477456	0.972632
	55885	LMO3	c#2	V2LHS_30925	23.6639	48.6232	0.542157	0.957638
41	4163	MCC	c#1	V2LHS_151622	24.3055	40.8129	0.388023	0.984909
	4163	MCC	c#2	V2LHS_151627	23.7228	40.1946	0.562617	0.979324
	4163	MCC	c#3	V2LHS_261826	24.1255	44.5157	0.580192	0.959941
	4163	MCC	c#4	V2LHS_262535	24.0438	34.4943	0.453714	0.958525
	4163	MCC	c#5	V2LHS_263032	24.1807	47.5357	0.596872	0.975779
42	5469	MED1	c#1	V2LHS_35711	23.8828	53.5087	0.614468	0.981435
	5469	MED1	c#2	V2LHS_35711	23.8584	41.1553	0.597169	0.973688
	5469	MED1	c#3	V2LHS_35712	24.5786	31.0984	0.351206	0.884864
	5469	MED1	c#4	V2LHS_35713	22.8565	40.2239	0.433659	0.967582
	5469	MED1	c#5	V2LHS_35715	23.5347	31.1133	0.581766	0.975093
43	4221	MEN1	c#1	V2LHS_76605	23.5142	40.2539	0.579003	0.963524
44	4297	MLL	c#1	V2LHS_196843	24.3211	55.5938	0.603205	0.960917
	4297	MLL	c#2	V2LHS_198242	24.3362	41.8056	0.547742	0.946511
	4297	MLL	c#3	V2LHS_198375	23.607	36.6788	0.590067	0.964906
45	4609	MYC	c#1	V2LHS_152050	23.9329	34.7009	0.534971	0.983357
	4609	MYC	c#2	V2LHS_152051	24.0201	35.3373	0.600482	0.985051
46	4654	MYOD1	c#1	V2LHS_152109	24.5619	41.58	0.573911	0.979351
47	8648	NCOA1	c#1	V2LHS_23965	24.3167	44.7062	0.464192	0.961886
	8648	NCOA1	c#2	V2LHS_23968	24.3775	56.482	0.434331	0.945668
	8648	NCOA1	c#3	V2LHS_23970	23.7574	61.7119	0.505495	0.964296
48	10499	NCOA2	c#1	V2LHS_12526	23.7766	42.6474	0.528354	0.949193
	10499	NCOA2	c#2	V2LHS_199743	23.8001	35.8347	0.484481	0.973157
49	8202	NCOA3	c#1	V2LHS_206733	23.627	37.4148	0.536533	0.967555
	8202	NCOA3	c#2	V2LHS_206740	24.7734	43.3332	0.463441	0.979943
	8202	NCOA3	c#3	V2LHS_206781	23.7726	37.7888	0.580864	0.946117
	8202	NCOA3	c#4	V2LHS_207128	24.1588	34.1872	0.53692	0.988274
	8202	NCOA3	c#5	V2LHS_261936	24.5602	34.7588	0.544623	0.982486
50	57727	NCOA5	c#1	V2LHS_200338	23.8584	35.8972	0.478977	0.982131
	57727	NCOA5	c#2	V2LHS_200715	23.995	36.1356	0.495331	0.969137
51	9611	NCOR1	c#1	V2LHS_196602	24.2868	39.1735	0.425752	0.971471
	9611	NCOR1	c#2	V2LHS_91777	24.0278	46.901	0.492354	0.978749
	9611	NCOR1	c#3	V2LHS_91778	25.2542	46.3244	0.459381	0.973594
	9611	NCOR1	c#4	V2LHS_91779	22.8761	34.3621	0.488897	0.923093
52	9612	NCOR2	c#1	V2LHS_196739	23.3646	36.8972	0.374199	0.932075
	9612	NCOR2	c#2	V2LHS_251658	23.8236	37.8876	0.480992	0.972345
53	4830	NME1	c#1	V2LHS_76045	23.84	35.1798	0.356572	0.916974
	4830	NME1	c#2	V2LHS_76046	23.4459	32.0745	0.425926	0.963489
	4830	NME1	c#3	V2LHS_76050	24.6654	38.7842	0.482401	0.98519
54	4831	NME2	c#1	V2LHS_152291	24.258	40.7822	0.534698	0.952605
55	9722	NOS1AP	c#1	V2LHS_103917	23.772	45.2598	0.390999	0.9766
	9722	NOS1AP	c#2	V2LHS_103920	24.3403	40.5056	0.580468	0.960564
56	266743	NPAS4	c#1	V2LHS_118806	23.6838	30.1671	0.581776	0.987926
	266743	NPAS4	c#2	V2LHS_118807	23.9257	38.9425	0.472221	0.973161
	266743	NPAS4	c#3	V2LHS_118808	23.0097	35.432	0.511899	0.962647
57	190	NR0B1	c#1	V2LHS_239255	24.0593	27.7593	0.311575	0.915516
	190	NR0B1	c#2	V2LHS_239628	24.8541	39.8279	0.517722	0.968093
	190	NR0B1	c#3	V2LHS_93206	25.2899	43.2372	0.434641	0.933214
	190	NR0B1	c#4	V2LHS_93207	23.8711	37.991	0.550804	0.975775
58	10002	NR2E3	c#1	V2LHS_199322	24.4729	50.7881	0.485178	0.966273
	10002	NR2E3	c#2	V2LHS_239554	25.0437	37.9272	0.438809	0.911525
59	83714	NRIP2	c#1	V2LHS_117487	24.0638	37.3667	0.469501	0.953531
	83714	NRIP2	c#2	V2LHS_117489	23.9444	37.0399	0.610243	0.966131
	83714	NRIP2	c#3	V2LHS_117492	24.9889	39.4469	0.437327	0.922529
60	23178	PASK	c#1	V2LHS_87444	nd	nd	nd	nd
	23178	PASK	c#2	V2LHS_87445	23.435	43.5157	0.545607	0.954752
61	5111	PCNA	c#1	V2LHS_152708	24.602	36.8663	0.57909	0.949659
	5111	PCNA	c#2	V2LHS_152710	22.1155	22.2743	0.34556	0.947013
	5111	PCNA	c#3	V2LHS_261970	23.3391	34.8773	0.481056	0.949107
62	5252	PHF1	c#1	V2LHS_221739	23.8597	37.2279	0.389701	0.96531
63	5371	PML	c#1	V2LHS_194094	23.841	51.6626	0.566559	0.962668
64	23649	POLA2	c#1	V2LHS_170195	23.7585	37.8914	0.561966	0.988953
	23649	POLA2	c#2	V2LHS_170199	23.2578	35.5781	0.546018	0.93667
65	5430	POLR2A	c#1	V2LHS_131390	nd	nd	nd	nd
	5430	POLR2A	c#2	V2LHS_131391	25.3797	40.6481	0.631849	0.97503
66	5705	PSMC5	c#1	V2LHS_170781	25.5746	17.0791	0.375543	0.906225
	5705	PSMC5	c#2	V2LHS_170782	nd	nd	nd	nd
	5705	PSMC5	c#3	V2LHS_170783	24.3664	34.9687	0.399278	0.925695
	5705	PSMC5	c#4	V2LHS_170785	24.1746	42.0094	0.458165	0.985282
	5705	PSMC5	c#5	V2LHS_302	23.7986	39.4813	0.522762	0.97265
	5705	PSMC5	c#6	V2LHS_304	25.1105	8.38308	0.219753	0.960899
67	55269	PSPC1	c#1	V2LHS_156677	24.47	42.4778	0.408556	0.951365
68	5914	RARA	c#1	V2LHS_131536	24.2466	33.7739	0.858813	0.970107
69	5929	RBBP5	c#1	V2LHS_19053	23.4139	45.3403	0.558179	0.973431
	5929	RBBP5	c#2	V2LHS_19056	23.486	40.858	0.569939	0.973061
	5929	RBBP5	c#3	V2LHS_19057	24.4275	34.101	0.392464	0.954856
70	6256	RXRA	c#1	V2LHS_239551	23.551	35.1627	0.395914	0.959299
	6256	RXRA	c#2	V2LHS_31972	23.9742	44.4713	0.583695	0.975254
	6256	RXRA	c#3	V2LHS_31973	23.7706	27.3718	0.42612	0.970599
71	6421	SFPQ	c#1	V2LHS_18691	23.8341	51.0395	0.516879	0.935716
	6421	SFPQ	c#2	V2LHS_18692	23.8397	29.126	0.438772	0.958205
	6421	SFPQ	c#3	V2LHS_240572	24.6041	37.4412	0.310082	0.939465
	6421	SFPQ	c#4	V2LHS_241826	24.2782	44.497	0.611775	0.928723
72	9410	SNRNP40	c#1	V2LHS_68716	23.9726	43.1714	0.468558	0.978399
	9410	SNRNP40	c#2	V2LHS_68717	24.2956	39.2165	0.55167	0.983367
	9410	SNRNP40	c#3	V2LHS_68720	23.935	56.0265	0.506323	0.930899
73	6667	SP1	c#1	V2LHS_179659	nd	nd	nd	nd
	6667	SP1	c#2	V2LHS_179661	24.0528	30.561	0.532191	0.948154
	6667	SP1	c#3	V2LHS_179662	24.5722	37.1139	0.554934	0.973014
	6667	SP1	c#4	V2LHS_221748	23.6735	35.4089	0.424951	0.981596
	6667	SP1	c#5	V2LHS_68650	24.4203	37.3367	0.526298	0.977452
74	6688	SPI1	c#1	V2LHS_278676	24.9991	34.8353	0.504623	0.976519
75	6774	STAT3	c#1	V2LHS_262105	24.2683	53.8439	0.573649	0.971165
	6774	STAT3	c#2	V2LHS_88502	23.8809	23.1487	0.354884	0.949178
76	23512	SUZ12	c#1	V2LHS_256397	23.8303	31.4604	0.487869	0.97145
	23512	SUZ12	c#2	V2LHS_74301	23.7454	57.1631	0.523839	0.961559
77	7008	TEF	c#1	V2LHS_153880	23.1922	34.3576	0.525031	0.964359
	7008	TEF	c#2	V2LHS_153884	23.0519	33.3244	0.536332	0.953115
	7008	TEF	c#3	V2LHS_153885	23.5688	49.4669	0.700911	0.961229
78	54962	TIPIN	c#1	V2LHS_174169	24.0277	37.9914	0.506572	0.960587
	54962	TIPIN	c#2	V2LHS_174170	24.9436	36.0349	0.513202	0.963001
	54962	TIPIN	c#3	V2LHS_222044	24.0295	36.3372	0.556793	0.957771
79	11277	TREX1	c#1	V2LHS_115659	24.8142	52.3799	0.49432	0.966828
	11277	TREX1	c#2	V2LHS_115661	23.2612	38.4996	0.455251	0.988805
	11277	TREX1	c#3	V2LHS_263865	24.1832	45.2867	0.410961	0.966922
80	7329	UBE2I	c#1	V2LHS_171776	24.9456	32.4999	0.386358	0.951531
	7329	UBE2I	c#2	V2LHS_171781	24.467	52.0546	0.431539	0.944584
	7329	UBE2I	c#3	V2LHS_254973	24.5243	39.2174	0.512342	0.981991
	7329	UBE2I	c#4	V2LHS_8129	26.5332	274.007	0.194282	0.746414
81	7409	VAV1	c#1	V2LHS_69841	25.133	41.7112	0.523064	0.970871
	7409	VAV1	c#2	V2LHS_69842	23.998	47.5835	0.37291	0.946319
	7409	VAV1	c#3	V2LHS_69844	25.3906	44.224	0.639518	0.956933
82	7414	VCL	c#1	V2LHS_171918	24.0962	45.9834	0.626348	0.965495
	7414	VCL	c#2	V2LHS_171919	23.917	33.0327	0.493386	0.942916

## Sheet: Hits Fig3
Gene ID human	Gene symbol human	No. Of constructs	RNAi clone ID	Period	Detla period	Amplitude	Damping	Corr. coefficient	Hit character
367	AR	c#1	V2LHS_149847	23.2162	-0.783822	0.528252	55.5462	0.983823	sp
367	AR	c#2	V2LHS_239574	23.0742	-0.925798	0.439577	35.7198	0.95647	sp
1108	CHD4	c#1	V2LHS_112987	24.5841	0.584108	0.308135	47.1518	0.925472	lp
1108	CHD4	c#2	V2LHS_112990	25.5482	1.54816	0.487186	29.9776	0.93125	lp
1111	CHEK1	c#1	V2LHS_112994	23.0628	-0.937197	0.358076	48.1709	0.952049	sp
1111	CHEK1	c#2	V2LHS_112996	22.5629	-1.43712	0.409065	32.1564	0.938887	sp
90993	CREB3L1	c#1	V2LHS_99572	23.4832	-0.516761	0.437441	38.1021	0.977972	sp
8450	CUL4B	c#1	V2LHS_32515	23.4126	-0.587431	0.361054	32.4737	0.974527	sp
1642	DDB1	c#1	V2LHS_151130	23.2093	-0.790661	0.644799	35.3276	0.962638	sp
1642	DDB1	c#2	V2LHS_151132	23.7486	-0.251358	0.328982	28.9848	0.859421	ar
1810	DR1	c#1	V2LHS_151221	23.3331	-0.666866	0.47632	34.2778	0.968246	sp
9737	GPRASP1	c#1	V2LHS_259021	23.1741	-0.825867	0.454191	32.4075	0.944932	sp
3066	HDAC2	c#1	V2LHS_132136	24.8774	0.87745	0.40613	32.0316	0.979233	lp
4654	MYOD1	c#1	V2LHS_152109	24.5619	0.561902	0.573911	41.58	0.979351	lp
8202	NCOA3	c#1	V2LHS_206740	24.7734	0.773444	0.463441	43.3332	0.979943	lp
8202	NCOA3	c#2	V2LHS_261936	24.5602	0.560229	0.544623	34.7588	0.982486	lp
190	NR0B1	c#1	V2LHS_239628	24.8541	0.854106	0.517722	39.8279	0.968093	lp
190	NR0B1	c#2	V2LHS_93206	25.2899	1.28989	0.434641	43.2372	0.933214	lp
23178	PASK	c#1	V2LHS_87445	23.435	-0.564979	0.545607	43.5157	0.954752	sp
5111	PCNA	c#1	V2LHS_152710	22.1155	-1.88452	0.34556	22.2743	0.947013	sp
5111	PCNA	c#2	V2LHS_261970	23.3391	-0.660864	0.481056	34.8773	0.949107	sp
5430	POLR2A	c#1	V2LHS_131391	25.3797	1.37971	0.631849	40.6481	0.97503	lp
5705	PSMC5	c#1	V2LHS_170781	25.5746	1.57458	0.375543	17.0791	0.906225	lp
5705	PSMC5	c#2	V2LHS_304	25.1105	1.11046	0.219753	8.38308	0.960899	lp
5929	RBBP5	c#1	V2LHS_19053	23.4139	-0.586144	0.558179	45.3403	0.973431	sp
5929	RBBP5	c#2	V2LHS_19056	23.486	-0.514046	0.569939	40.858	0.973061	sp
6688	SPI1	c#1	V2LHS_278676	24.9991	0.999072	0.504623	34.8353	0.976519	lp
7008	TEF	c#1	V2LHS_153880	23.1922	-0.807805	0.525031	34.3576	0.964359	sp
7008	TEF	c#2	V2LHS_153884	23.0519	-0.948107	0.536332	33.3244	0.953115	sp
7329	UBE2I	c#1	V2LHS_254973	24.5243	0.524266	0.512342	39.2174	0.981991	lp
7329	UBE2I	c#2	V2LHS_8129	26.5332	2.53321	0.194282	274.007	0.746414	lp, ar
7409	VAV1	c#1	V2LHS_69841	25.133	1.13304	0.523064	41.7112	0.970871	lp
7409	VAV1	c#2	V2LHS_69844	25.3906	1.39055	0.639518	44.224	0.956933	lp

## Sheet: Hit description Fig3
No.	Entrez gene ID human	Symbol human	Official full name (human)	Entrez human gene ID description
1	367	AR	androgen receptor	www.ncbi.nlm.nih.gov/gene?term=367
2	1108	CHD4	chromodomain helicase DNA binding protein 4	www.ncbi.nlm.nih.gov/gene?term=1108
3	1111	CHEK1	checkpoint kinase 1	www.ncbi.nlm.nih.gov/gene?term=1111
4	90993	CREB3L1	cAMP responsive element binding protein 3-like 1	www.ncbi.nlm.nih.gov/gene?term=90993
5	1810	DR1	down-regulator of transcription 1, TBP-binding (negative cofactor 2)	www.ncbi.nlm.nih.gov/gene?term=1810
6	9737	GPRASP1	G protein-coupled receptor associated sorting protein 1	www.ncbi.nlm.nih.gov/gene?term=9737
7	3066	HDAC2	histone deacetylase 2	www.ncbi.nlm.nih.gov/gene?term=3066
8	4654	MYOD1	myogenic differentiation 1	www.ncbi.nlm.nih.gov/gene?term=4654
9	8202	NCOA3	nuclear receptor coactivator 3	www.ncbi.nlm.nih.gov/gene?term=8202
10	190	NR0B1	nuclear receptor subfamily 0, group B, member 1	www.ncbi.nlm.nih.gov/gene?term=190
11	5111	PCNA	proliferating cell nuclear antigen	www.ncbi.nlm.nih.gov/gene?term=5111
12	5705	PSMC5	proteasome (prosome, macropain) 26S subunit, ATPase, 5	www.ncbi.nlm.nih.gov/gene?term=5705
13	5929	RBBP5	retinoblastoma binding protein 5	www.ncbi.nlm.nih.gov/gene?term=5929
14	6688	SPI1	spleen focus forming virus (SFFV) proviral integration oncogene spi1	www.ncbi.nlm.nih.gov/gene?term=6688
15	7008	TEF	thyrotrophic embryonic factor	www.ncbi.nlm.nih.gov/gene?term=7008
16	7329	UBE2I	ubiquitin-conjugating enzyme E2I	www.ncbi.nlm.nih.gov/gene?term=7329
17	7409	VAV1	vav 1 guanine nucleotide exchange factor	www.ncbi.nlm.nih.gov/gene?term=7409
18	8450	CUL4B	cullin 4B	www.ncbi.nlm.nih.gov/gene?term=8450
19	23178	PASK	PAS domain containing serine/threonine kinase	www.ncbi.nlm.nih.gov/gene?term=23178
20	5430	POLR2A	polymerase (RNA) II (DNA directed) polypeptide A, 220kDa	www.ncbi.nlm.nih.gov/gene?term=5430
21	1642	DDB1	damage-specific DNA binding protein 1, 127kDa	www.ncbi.nlm.nih.gov/gene?term=1642
