# Supplementary material for: Dynamic Circadian Protein–Protein Interaction Networks Predict Temporal Organization of Cellular Functions
Source: PLoS Genet. 2013 Mar 28;9(3):e1003398. doi: 10.1371/journal.pgen.1003398 (PMC3610820; doi:10.1371/journal.pgen.1003398)
Supplement: Table S3 — List of rhythmic PPIs within the circadian network as well as ‘hub’ analysis (refers to Figure 4B and Figure S5). (XLSX) [file pgen.1003398.s010.xlsx]

## Sheet: Circadian network proteins Fig2
Entrez gene ID human	Entrez gene ID mouse	Symbol human	Symbol mouse	FDR (rhythmic transcript	mRNA peak phase (circadian time)	Clock core	Regulatory component	Extension	Degree	Dynamic degree	Cancer gene (Sanger Census)
196	11622	AHR	Ahr	0.0121611	4.8	0	0	1	8	2	0
207	11651	AKT1	Akt1	0.0662924	10.3	0	0	1	8	1	1
367	11835	AR	Ar	0.0132154	16.1	0	0	1	22	1	0
406	11865	ARNTL	Arntl	0	22.4	1	0	0	21	21	0
56938	272322	ARNTL2	Arntl2	0.37551	16.5	1	0	0	3	2	0
9070	23808	ASH2L	Ash2l	0.00477434	4.4	0	0	1	8	0	0
466	11908	ATF1	Atf1	0.00675983	3.2	0	0	1	9	2	1
1822	13498	ATN1	Atn1	0.0220589	5.6	0	0	1	3	0	0
546	22589	ATRX	Atrx	0.000417919	7.3	0	0	1	3	0	0
10538	53314	BATF	Batf	0.146212	19.1	0	0	1	7	2	0
8553	20893	BHLHB2	Bhlhb2	0.000859098	12.4	1	0	0	32	7	0
79365	79362	BHLHB3	Bhlhb3	0.0861876	15.2	1	0	0	22	6	0
8945	12234	BTRC	Btrc	0.0144088	5.2	0	1	0	3	1	0
760	12349	CA2	Car2	0.0947003	19.8	0	0	1	1	0	0
1050	12606	CEBPA	Cebpa	0.00801938	7.4	0	0	1	9	1	1
1054	12611	CEBPG	Cebpg	0.0139829	14	0	0	1	9	3	0
1108	107932	CHD4	Chd4	0	0.6	0	0	1	5	2	0
1111	12649	CHEK1	Chek1	0.0379367	12	0	0	1	6	2	0
9575	12753	CLOCK	Clock	0	23	1	0	0	25	24	0
10488	12913	CREB3	Creb3	0.000986076	12.5	0	0	1	6	2	0
90993	26427	CREB3L1	Creb3l1	0.638684	0.1	0	0	1	5	1	0
1387	12914	CREBBP	Crebbp	0.000545079	3.6	0	0	1	23	2	1
1390	12916	CREM	Crem	0	23.1	0	0	1	11	7	0
1407	12952	CRY1	Cry1	0	19.8	1	0	0	18	18	0
1408	12953	CRY2	Cry2	0.0425479	9.2	1	0	0	18	5	0
1453	104318	CSNK1D	Csnk1d	0.029129	2.8	0	1	0	6	3	0
1454	27373	CSNK1E	Csnk1e	0.0768418	16.6	0	1	0	19	9	0
1457	12995	CSNK2A1	Csnk2a1	0.000167929	6.5	0	1	0	19	4	0
1459	13000	CSNK2A2	Csnk2a2	1.52749e-05	5.3	0	1	0	11	3	0
1460	13001	CSNK2B	Csnk2b	0.4747	5.9	0	1	0	27	5	0
8451	99375	CUL4A	Cul4a	0	10.6	0	0	1	5	2	0
8450	72584	CUL4B	Cul4b	0.000158021	8.6	0	0	1	7	2	0
1628	13170	DBP	Dbp	0	10.1	1	0	0	5	5	0
1642	13194	DDB1	Ddb1	0.445109	6.2	0	0	1	6	0	0
1649	13198	DDIT3	Ddit3	0.334072	15.4	0	0	1	8	2	1
1786	13433	DNMT1	Dnmt1	0.0169426	3	0	0	1	7	1	0
1788	13435	DNMT3A	Dnmt3a	2.34742e-05	4.6	0	0	1	6	4	0
1789	13436	DNMT3B	Dnmt3b	0	22.7	0	0	1	6	6	0
1810	13486	DR1	Dr1	0.556249	21.1	0	0	1	1	1	0
51514	76843	DTL	Dtl	0.0224976	15.3	0	0	1	4	0	0
1876	50496	E2F6	E2f6	0.205166	16.7	0	0	1	1	0	0
8726	13626	EED	Eed	0.0430571	7.5	0	0	1	5	0	0
2033	328572	EP300	Ep300	0.0181655	5.6	0	0	1	26	4	1
2034	13819	EPAS1	Epas1	0.239529	7.4	0	0	1	3	1	0
2146	14056	EZH2	Ezh2	0.00842676	5.7	1	0	0	20	4	1
79176	68431	FBXL15	Fbxl15	0.0111513	18.4	0	1	0	3	1	0
26224	50789	FBXL3	Fbxl3	0.00326556	4.7	0	1	0	2	1	0
23291	103583	FBXW11	Fbxw11	0.00217924	4.6	0	1	0	10	3	0
2770	14677	GNAI1	Gnai1	0.00251766	10.9	0	0	1	2	0	0
2771	14678	GNAI2	Gnai2	0.0206226	4.7	0	0	1	1	0	0
2782	14688	GNB1	Gnb1	0.130787	17.9	0	0	1	3	0	0
9737	67298	GPRASP1	Gprasp1	0.0106221	2.7	0	0	1	1	0	0
83743	101612	GRWD1	Grwd1	0.171842	17.7	0	0	1	4	0	0
2932	56637	GSK3B	Gsk3b	0.0032	3.5	0	1	0	16	3	0
3054	15161	HCFC1	Hcfc1	0.00120903	4.2	0	0	1	13	1	0
29915	67933	HCFC2	Hcfc2	0.000998635	4.4	0	0	1	6	2	0
3065	433759	HDAC1	Hdac1	0.861671	11.7	0	0	1	26	5	0
3066	15182	HDAC2	Hdac2	0.429276	2.2	0	0	1	16	1	0
3091	15251	HIF1A	Hif1a	0.00680597	9.6	0	0	1	12	5	0
3131	217082	HLF	Hlf	0.000531665	12.1	0	0	1	8	3	1
3320	15519	HSP90AA1	Hsp90aa1	0	19.2	0	0	1	16	12	1
8850	18519	KAT2B	Kat2b	0	8.4	0	0	1	14	7	0
85457	217732	KIAA1737	2310044G17Rik	0.0232793	16.5	1	0	0	4	2	0
55885	109593	LMO3	Lmo3	0.0887424	18	0	0	1	1	1	0
4163	328949	MCC	Mcc	9.05868e-05	2	0	0	1	7	1	0
5469	19014	MED1	Med1	0.0492855	23.3	0	0	1	5	0	0
4221	17283	MEN1	Men1	0.0200569	2	0	0	1	6	0	1
4297	214162	MLL	Mll1	0.00371064	4.1	0	0	1	9	0	1
4609	17869	MYC	Myc	0.489556	16.7	0	0	1	17	1	1
4654	17927	MYOD1	Myod1	0.22824	14.9	0	0	1	14	1	0
8648	17977	NCOA1	Ncoa1	0.00100068	4.7	0	0	1	13	1	1
10499	17978	NCOA2	Ncoa2	9.48407e-05	5.7	0	0	1	9	1	1
8202	17979	NCOA3	Ncoa3	0.14549	4.1	0	0	1	9	1	0
57727	228869	NCOA5	Ncoa5	2.30203e-05	22.3	0	0	1	1	1	0
9611	20185	NCOR1	Ncor1	0.000292467	3.1	0	0	1	9	3	0
9612	20602	NCOR2	Ncor2	0.2914	5.6	0	0	1	12	1	0
4783	18030	NFIL3	Nfil3	0	22.8	1	0	0	12	10	0
4830	18102	NME1	Nme1	4.63353e-05	20.3	0	0	1	3	2	0
4831	18103	NME2	Nme2	0.377309	19.6	0	0	1	6	1	0
4841	53610	NONO	Nono	0	4.1	1	0	0	14	5	1
4842	18125	NOS1	Nos1	0.0113401	15.2	0	0	1	5	1	0
9722	70729	NOS1AP	Nos1ap	0.308985	22.8	0	0	1	2	0	0
4862	18143	NPAS2	Npas2	0	0.9	1	0	0	14	13	0
266743	225872	NPAS4	Npas4	0.30441	19.5	0	0	1	1	1	0
190	11614	NR0B1	Nr0b1	0.223004	19.7	0	0	1	2	1	0
9572	217166	NR1D1	Nr1d1	0	6.8	1	0	0	6	6	0
9975	353187	NR1D2	Nr1d2	0	9.8	1	0	0	8	8	0
10002	23958	NR2E3	Nr2e3	0.467987	17.4	0	0	1	2	1	0
83714	60345	NRIP2	Nrip2	0.0380418	15.2	0	0	1	2	0	0
23178	269224	PASK	Pask	0.981886	16.7	0	0	1	2	0	0
5111	18538	PCNA	Pcna	0.132719	15.9	0	0	1	7	0	0
5187	18626	PER1	Per1	0	17.7	1	0	0	14	9	1
8864	18627	PER2	Per2	0	20.1	1	0	0	23	23	0
8863	18628	PER3	Per3	0	17.9	1	0	0	9	9	0
5252	21652	PHF1	Phf1	0.141383	5.8	0	0	1	1	0	0
5371	18854	PML	Pml	0.00693462	2.2	0	0	1	14	0	1
23649	18969	POLA2	Pola2	0.0809549	4.2	0	0	1	1	0	0
5430	20020	POLR2A	Polr2a	0.00288897	6	0	0	1	5	1	0
5499	19045	PPP1CA	Ppp1ca	0.0694335	4.4	0	1	0	11	3	0
5500	19046	PPP1CB	Ppp1cb	0.329271	14.4	0	1	0	4	2	0
5501	19047	PPP1CC	Ppp1cc	0	8.7	0	1	0	8	3	0
5515	19052	PPP2CA	Ppp2ca	0.023019	9.1	0	1	0	12	2	0
5516	19053	PPP2CB	Ppp2cb	0.0125003	9	0	1	0	2	0	0
5518	51792	PPP2R1A	Ppp2r1a	0.000944137	3.7	0	1	0	10	2	0
5519	73699	PPP2R1B	Ppp2r1b	0	2.7	0	1	0	12	7	0
5528	21770	PPP2R5D	Ppp2r5d	0.129556	8.4	0	1	0	9	4	0
5529	26932	PPP2R5E	Ppp2r5e	0	11.7	0	1	0	14	8	0
5536	19060	PPP5C	Ppp5c	0.378185	5.7	0	1	0	7	2	0
5566	18747	PRKACA	Prkaca	0.00144846	2.8	0	1	0	5	1	0
5578	18750	PRKCA	Prkca	0.00678513	7.5	0	1	0	7	1	0
5705	19184	PSMC5	Psmc5	0.0612946	1.8	0	0	1	3	0	0
55269	66645	PSPC1	Pspc1	0.000322956	6.1	0	0	1	3	1	0
5829	19303	PXN	Pxn	0.000775925	4.4	0	0	1	7	1	0
5914	19401	RARA	Rara	0.329247	18	0	0	1	14	1	0
51655	19416	RASD1	Rasd1	0.233067	15.8	1	0	0	6	0	0
5929	213464	RBBP5	Rbbp5	2.75356e-05	1.7	0	0	1	9	1	0
6095	19883	RORA	Rora	3.89273e-05	21.9	1	0	0	12	5	0
6096	225998	RORB	Rorb	0.531295	22	1	0	0	8	2	0
6097	19885	RORC	Rorc	0	18.7	1	0	0	21	21	0
6256	20181	RXRA	Rxra	0.00211631	6.9	0	0	1	12	1	1
6421	71514	SFPQ	Sfpq	0.0501947	5.2	0	0	1	3	0	1
6667	20683	SP1	Sp1	3.08506e-05	2.8	0	0	1	18	4	0
6688	20375	SPI1	Sfpi1	0.626679	2.6	0	0	1	6	0	0
6774	20848	STAT3	Stat3	0.00255469	3.2	0	0	1	11	0	0
23512	52615	SUZ12	Suz12	0.00550786	5	0	0	1	2	0	1
7008	21685	TEF	Tef	0	11.4	0	0	1	6	6	0
8914	21853	TIMELESS	Timeless	0.300916	19.6	1	0	0	7	2	0
54962	66131	TIPIN	Tipin	0.0858411	4.5	0	0	1	1	0	0
11277	22040	TREX1	Trex1	0.0486737	3.7	0	0	1	1	0	0
7329	22196	UBE2I	Ube2i	0.000613374	5.1	0	0	1	6	2	0
7409	22324	VAV1	Vav1	0.626097	21.9	0	0	1	1	0	0
7414	22330	VCL	Vcl	0.00391224	0.4	0	0	1	4	0	0
11091	140858	WDR5	Wdr5	0.0498463	6.2	1	0	0	20	4	0
9410	66585	WDR57	Wdr57	0.0280425	1	0	0	1	5	0	0

## Sheet: Dynamic PPIs Fig4B
Entrez ID human A	Entrez ID human B	Symbol human A	Symbol human B	Entrez ID mouse A	Entrez ID mouse B	Symbol mouse A	Symbol mouse B	Y2H	MAN	UNIHI	FDR A (rhythmic transcript)	FDR B (rhythmic transcript)	mRNA peak phase A (circadian time)	mRNA peak phase B (circadian time)	FDR PPI (rhythmic expression)	predicted peak phase PPI (circadian time)
406	9575	ARNTL	CLOCK	11865	12753	Arntl	Clock	1	0	1	0	0	22.4	23	0	22.6
406	4862	ARNTL	NPAS2	11865	18143	Arntl	Npas2	1	0	1	0	0	22.4	0.9	0	23.5
406	1407	ARNTL	CRY1	11865	12952	Arntl	Cry1	1	0	1	0	0	22.4	19.8	0	21.2
406	1408	ARNTL	CRY2	11865	12953	Arntl	Cry2	1	0	0	0	0.0425479	22.4	9.2	0	22.5
406	1460	ARNTL	CSNK2B	11865	13001	Arntl	Csnk2b	1	1	0	0	0.4747	22.4	5.9	0	22.5
406	8553	ARNTL	BHLHE40	11865	20893	Arntl	Bhlhb2	1	0	1	0	0.000859098	22.4	12.4	0	21.5
406	11091	ARNTL	WDR5	11865	140858	Arntl	Wdr5	1	0	0	0	0.0498463	22.4	6.2	0	22.5
406	6097	ARNTL	RORC	11865	19885	Arntl	Rorc	1	0	0	0	0	22.4	18.7	0	21.1
406	1454	ARNTL	CSNK1E	11865	27373	Arntl	Csnk1e	1	0	1	0	0.0768418	22.4	16.6	0	22.1
1407	5528	CRY1	PPP2R5D	12952	21770	Cry1	Ppp2r5d	1	0	0	0	0.129556	19.8	8.4	0	19.8
1407	5529	CRY1	PPP2R5E	12952	26932	Cry1	Ppp2r5e	1	0	0	0	0	19.8	11.7	0	19.4
1407	9575	CRY1	CLOCK	12952	12753	Cry1	Clock	1	0	0	0	0	19.8	23	0	20.7
1407	4862	CRY1	NPAS2	12952	18143	Cry1	Npas2	1	0	0	0	0	19.8	0.9	0	22.1
1407	79365	CRY1	BHLHE41	12952	79362	Cry1	Bhlhb3	1	0	0	0	0.0861876	19.8	15.2	0	19.6
1407	5519	CRY1	PPP2R1B	12952	73699	Cry1	Ppp2r1b	1	0	0	0	0	19.8	2.7	0	20.5
1407	5187	CRY1	PER1	12952	18626	Cry1	Per1	1	0	1	0	0	19.8	17.7	0	18.6
1407	1460	CRY1	CSNK2B	12952	13001	Cry1	Csnk2b	1	0	0	0	0.4747	19.8	5.9	0	19.9
1407	1454	CRY1	CSNK1E	12952	27373	Cry1	Csnk1e	1	1	1	0	0.0768418	19.8	16.6	0	19.6
1407	9975	CRY1	NR1D2	12952	353187	Cry1	Nr1d2	1	0	0	0	0	19.8	9.8	0	16.7
1407	8553	CRY1	BHLHE40	12952	20893	Cry1	Bhlhb2	1	0	0	0	0.000859098	19.8	12.4	0	18.6
1407	8864	CRY1	PER2	12952	18627	Cry1	Per2	1	0	1	0	0	19.8	20.1	0	17.1
1408	9575	CRY2	CLOCK	12953	12753	Cry2	Clock	1	0	0	0.0425479	0	9.2	23	0	0
1408	4862	CRY2	NPAS2	12953	18143	Cry2	Npas2	1	0	0	0.0425479	0	9.2	0.9	0	1.6
1408	8864	CRY2	PER2	12953	18627	Cry2	Per2	1	0	1	0.0425479	0	9.2	20.1	0	13.5
1453	8864	CSNK1D	PER2	104318	18627	Csnk1d	Per2	1	0	1	0.029129	0	2.8	20.1	0	14
1454	5529	CSNK1E	PPP2R5E	27373	26932	Csnk1e	Ppp2r5e	1	0	0	0.0768418	0	16.6	11.7	0	13.3
1454	9575	CSNK1E	CLOCK	27373	12753	Csnk1e	Clock	1	0	0	0.0768418	0	16.6	23	0	22.4
1454	5187	CSNK1E	PER1	27373	18626	Csnk1e	Per1	1	0	1	0.0768418	0	16.6	17.7	0	12.4
1454	8864	CSNK1E	PER2	27373	18627	Csnk1e	Per2	1	0	1	0.0768418	0	16.6	20.1	0	14.2
1454	6097	CSNK1E	RORC	27373	19885	Csnk1e	Rorc	1	0	0	0.0768418	0	16.6	18.7	0	18.5
1454	9975	CSNK1E	NR1D2	27373	353187	Csnk1e	Nr1d2	1	0	0	0.0768418	0	16.6	9.8	0	10.1
1459	9975	CSNK2A2	NR1D2	13000	353187	Csnk2a2	Nr1d2	1	0	0	1.52749e-05	0	5.3	9.8	0	9.1
1460	9575	CSNK2B	CLOCK	13001	12753	Csnk2b	Clock	1	0	0	0.4747	0	5.9	23	0	23.5
1460	4862	CSNK2B	NPAS2	13001	18143	Csnk2b	Npas2	1	0	0	0.4747	0	5.9	0.9	0	1.1
1460	8864	CSNK2B	PER2	13001	18627	Csnk2b	Per2	1	1	0	0.4747	0	5.9	20.1	0	13.9
1628	9575	DBP	CLOCK	13170	12753	Dbp	Clock	1	0	0	0	0	10.1	23	0	9.9
4841	4841	NONO	NONO	53610	53610	Nono	Nono	1	0	0	0	0	4.1	4.1	0	4.1
4862	9575	NPAS2	CLOCK	18143	12753	Npas2	Clock	1	0	0	0	0	0.9	23	0	0.3
4862	6097	NPAS2	RORC	18143	19885	Npas2	Rorc	1	0	0	0	0	0.9	18.7	0	22.2
5187	8553	PER1	BHLHE40	18626	20893	Per1	Bhlhb2	1	0	0	0	0.000859098	17.7	12.4	0	11.9
5499	9575	PPP1CA	CLOCK	19045	12753	Ppp1ca	Clock	1	0	0	0.0694335	0	4.4	23	0	23.5
5499	6097	PPP1CA	RORC	19045	19885	Ppp1ca	Rorc	1	0	0	0.0694335	0	4.4	18.7	0	18.9
5500	9575	PPP1CB	CLOCK	19046	12753	Ppp1cb	Clock	1	0	0	0.329271	0	14.4	23	0	22.8
5500	6097	PPP1CB	RORC	19046	19885	Ppp1cb	Rorc	1	0	0	0.329271	0	14.4	18.7	0	18.6
5501	9575	PPP1CC	CLOCK	19047	12753	Ppp1cc	Clock	1	0	0	0	0	8.7	23	0	23.6
5501	6097	PPP1CC	RORC	19047	19885	Ppp1cc	Rorc	1	0	0	0	0	8.7	18.7	0	18.4
5501	23291	PPP1CC	FBXW11	19047	103583	Ppp1cc	Fbxw11	1	0	0	0	0.00217924	8.7	4.6	0	6.9
5515	6097	PPP2CA	RORC	19052	19885	Ppp2ca	Rorc	1	0	0	0.023019	0	9.1	18.7	0	18.4
5518	6097	PPP2R1A	RORC	51792	19885	Ppp2r1a	Rorc	1	0	0	0.000944137	0	3.7	18.7	0	19.5
5519	5528	PPP2R1B	PPP2R5D	73699	21770	Ppp2r1b	Ppp2r5d	1	0	1	0	0.129556	2.7	8.4	0	3.5
5519	9575	PPP2R1B	CLOCK	73699	12753	Ppp2r1b	Clock	1	0	0	0	0	2.7	23	0	0.1
5519	6097	PPP2R1B	RORC	73699	19885	Ppp2r1b	Rorc	1	0	0	0	0	2.7	18.7	0	19.7
5519	5519	PPP2R1B	PPP2R1B	73699	73699	Ppp2r1b	Ppp2r1b	1	0	0	0	0	2.7	2.7	0	2.7
5519	23291	PPP2R1B	FBXW11	73699	103583	Ppp2r1b	Fbxw11	1	0	0	0	0.00217924	2.7	4.6	0	3.2
5528	6097	PPP2R5D	RORC	21770	19885	Ppp2r5d	Rorc	1	0	0	0.129556	0	8.4	18.7	0	18.6
5528	9575	PPP2R5D	CLOCK	21770	12753	Ppp2r5d	Clock	1	0	0	0.129556	0	8.4	23	0	23.3
5529	6097	PPP2R5E	RORC	26932	19885	Ppp2r5e	Rorc	1	0	0	0	0	11.7	18.7	0	18
5529	9575	PPP2R5E	CLOCK	26932	12753	Ppp2r5e	Clock	1	0	0	0	0	11.7	23	0	22.8
5529	8553	PPP2R5E	BHLHE40	26932	20893	Ppp2r5e	Bhlhb2	1	0	0	0	0.000859098	11.7	12.4	0	12.1
5529	5529	PPP2R5E	PPP2R5E	26932	26932	Ppp2r5e	Ppp2r5e	1	0	0	0	0	11.7	11.7	0	11.7
6096	9575	RORB	CLOCK	225998	12753	Rorb	Clock	1	0	0	0.531295	0	22	23	0	23
6096	6097	RORB	RORC	225998	19885	Rorb	Rorc	1	0	0	0.531295	0	22	18.7	0	18.9
6097	79365	RORC	BHLHE41	19885	79362	Rorc	Bhlhb3	1	0	0	0	0.0861876	18.7	15.2	0	18.4
6097	56938	RORC	ARNTL2	19885	272322	Rorc	Arntl2	1	0	0	0	0.37551	18.7	16.5	0	18.6
6097	85457	RORC	KIAA1737	19885	217732	Rorc	2310044G17Rik	1	0	0	0	0.0232793	18.7	16.5	0	18.3
6097	79176	RORC	FBXL15	19885	68431	Rorc	Fbxl15	1	0	0	0	0.0111513	18.7	18.4	0	18.7
6097	8864	RORC	PER2	19885	18627	Rorc	Per2	1	0	0	0	0	18.7	20.1	0	15.9
6097	8553	RORC	BHLHE40	19885	20893	Rorc	Bhlhb2	1	0	0	0	0.000859098	18.7	12.4	0	16.9
6097	9975	RORC	NR1D2	19885	353187	Rorc	Nr1d2	1	0	0	0	0	18.7	9.8	0	13.5
6097	9575	RORC	CLOCK	19885	12753	Rorc	Clock	1	0	0	0	0	18.7	23	0	20.3
8553	9975	BHLHE40	NR1D2	20893	353187	Bhlhb2	Nr1d2	1	0	0	0.000859098	0	12.4	9.8	0	10.4
8553	8864	BHLHE40	PER2	20893	18627	Bhlhb2	Per2	1	0	0	0.000859098	0	12.4	20.1	0	13.6
8864	9575	PER2	CLOCK	18627	12753	Per2	Clock	1	0	0	0	0	20.1	23	0	15.8
8864	79365	PER2	BHLHE41	18627	79362	Per2	Bhlhb3	1	0	0	0	0.0861876	20.1	15.2	0	14.1
9575	79365	CLOCK	BHLHE41	12753	79362	Clock	Bhlhb3	1	0	0	0	0.0861876	23	15.2	0	22.4
9575	85457	CLOCK	KIAA1737	12753	217732	Clock	2310044G17Rik	1	0	0	0	0.0232793	23	16.5	0	21.7
9575	9975	CLOCK	NR1D2	12753	353187	Clock	Nr1d2	1	0	0	0	0	23	9.8	0	8.5
5187	5187	PER1	PER1	18626	18626	Per1	Per1	0	1	0	0	0	17.7	17.7	0	11.6
5187	8864	PER1	PER2	18626	18627	Per1	Per2	0	1	1	0	0	17.7	20.1	0	13.3
8864	8864	PER2	PER2	18627	18627	Per2	Per2	0	1	0	0	0	20.1	20.1	0	14
4841	5187	NONO	PER1	53610	18626	Nono	Per1	0	1	0	0	0	4.1	17.7	0	11.3
5187	11091	PER1	WDR5	18626	140858	Per1	Wdr5	0	1	0	0	0.0498463	17.7	6.2	0	11.2
4841	8864	NONO	PER2	53610	18627	Nono	Per2	0	1	0	0	0	4.1	20.1	0	14
8864	11091	PER2	WDR5	18627	140858	Per2	Wdr5	0	1	0	0	0.0498463	20.1	6.2	0	13.9
5499	8864	PPP1CA	PER2	19045	18627	Ppp1ca	Per2	0	1	0	0.0694335	0	4.4	20.1	0	13.9
2932	8864	GSK3B	PER2	56637	18627	Gsk3b	Per2	0	1	0	0.0032	0	3.5	20.1	0	13.7
1457	8864	CSNK2A1	PER2	12995	18627	Csnk2a1	Per2	0	1	0	0.000167929	0	6.5	20.1	0	13.5
8864	8945	PER2	BTRC	18627	12234	Per2	Btrc	0	1	0	0	0.0144088	20.1	5.2	0	13.8
4783	8864	NFIL3	PER2	18030	18627	Nfil3	Per2	0	1	0	0	0	22.8	20.1	0	16.7
5578	8864	PRKCA	PER2	18750	18627	Prkca	Per2	0	1	0	0.00678513	0	7.5	20.1	0	13.6
1407	5536	CRY1	PPP5C	12952	19060	Cry1	Ppp5c	0	1	0	0	0.378185	19.8	5.7	0	19.9
1407	26224	CRY1	FBXL3	12952	50789	Cry1	Fbxl3	0	1	0	0	0.00326556	19.8	4.7	0	20.1
406	79365	ARNTL	BHLHE41	11865	79362	Arntl	Bhlhb3	0	1	0	0	0.0861876	22.4	15.2	0	22.1
406	1457	ARNTL	CSNK2A1	11865	12995	Arntl	Csnk2a1	0	1	0	0	0.000167929	22.4	6.5	0	22.8
2146	9575	EZH2	CLOCK	14056	12753	Ezh2	Clock	0	1	0	0.00842676	0	5.7	23	0	0.4
406	2146	ARNTL	EZH2	11865	14056	Arntl	Ezh2	0	1	0	0	0.00842676	22.4	5.7	0	22.8
8864	23291	PER2	FBXW11	18627	103583	Per2	Fbxw11	0	1	0	0	0.00217924	20.1	4.6	0	13.9
2932	9572	GSK3B	NR1D1	56637	217166	Gsk3b	Nr1d1	0	1	0	0.0032	0	3.5	6.8	0	6.3
8864	9572	PER2	NR1D1	18627	217166	Per2	Nr1d1	0	1	0	0	0	20.1	6.8	0	10.8
1407	1453	CRY1	CSNK1D	12952	104318	Cry1	Csnk1d	0	1	0	0	0.029129	19.8	2.8	0	20.2
406	8863	ARNTL	PER3	11865	18628	Arntl	Per3	0	0	1	0	0	22.4	17.9	0	20
1407	8863	CRY1	PER3	12952	18628	Cry1	Per3	0	0	1	0	0	19.8	17.9	0	16.7
1407	8914	CRY1	TIMELESS	12952	21853	Cry1	Timeless	0	0	1	0	0.300916	19.8	19.6	0	19.8
1408	8863	CRY2	PER3	12953	18628	Cry2	Per3	0	0	1	0.0425479	0	9.2	17.9	0	11.4
1453	8863	CSNK1D	PER3	104318	18628	Csnk1d	Per3	0	0	1	0.029129	0	2.8	17.9	0	11.5
1454	8863	CSNK1E	PER3	27373	18628	Csnk1e	Per3	0	0	1	0.0768418	0	16.6	17.9	0	12.2
4783	4783	NFIL3	NFIL3	18030	18030	Nfil3	Nfil3	0	0	1	0	0	22.8	22.8	0	22.9
5187	8863	PER1	PER3	18626	18628	Per1	Per3	0	0	1	0	0	17.7	17.9	0	11.7
5515	5529	PPP2CA	PPP2R5E	19052	26932	Ppp2ca	Ppp2r5e	0	0	1	0.023019	0	9.1	11.7	0	10.8
8863	9575	PER3	CLOCK	18628	12753	Per3	Clock	0	0	1	0	0	17.9	23	0	12.9
8863	8864	PER3	PER2	18628	18627	Per3	Per2	0	0	1	0	0	17.9	20.1	0	13
8864	8914	PER2	TIMELESS	18627	21853	Per2	Timeless	0	0	1	0	0.300916	20.1	19.6	0	14.4
9572	9572	NR1D1	NR1D1	217166	217166	Nr1d1	Nr1d1	0	0	1	0	0	6.8	6.8	0	6.7
9575	56938	CLOCK	ARNTL2	12753	272322	Clock	Arntl2	0	0	1	0	0.37551	23	16.5	0	22.6
190	6095	NR0B1	RORA	11614	19883	Nr0b1	Rora	0	0	1	0.223004	3.89273e-05	19.7	21.9	0	21.1
196	406	AHR	ARNTL	11622	11865	Ahr	Arntl	0	0	1	0.0121611	0	4.8	22.4	0	22.8
406	2033	ARNTL	EP300	11865	328572	Arntl	Ep300	0	0	1	0	0.0181655	22.4	5.6	0	22.9
406	2034	ARNTL	EPAS1	11865	13819	Arntl	Epas1	0	0	1	0	0.239529	22.4	7.4	0	22.5
406	3091	ARNTL	HIF1A	11865	15251	Arntl	Hif1a	0	0	1	0	0.00680597	22.4	9.6	0	22.4
406	3320	ARNTL	HSP90AA1	11865	15519	Arntl	Hsp90aa1	0	0	1	0	0	22.4	19.2	0	21.7
406	8850	ARNTL	KAT2B	11865	18519	Arntl	Kat2b	0	0	1	0	0	22.4	8.4	0	22.6
406	3131	ARNTL	HLF	11865	217082	Arntl	Hlf	0	0	1	0	0.000531665	22.4	12.1	0	22.1
406	266743	ARNTL	NPAS4	11865	225872	Arntl	Npas4	0	0	1	0	0.30441	22.4	19.5	0	22.2
466	4783	ATF1	NFIL3	11908	18030	Atf1	Nfil3	0	0	1	0.00675983	0	3.2	22.8	0	23.2
1050	1628	CEBPA	DBP	12606	13170	Cebpa	Dbp	0	0	1	0.00801938	0	7.4	10.1	0	9.9
1054	4783	CEBPG	NFIL3	12611	18030	Cebpg	Nfil3	0	0	1	0.0139829	0	14	22.8	0	22.5
1108	6097	CHD4	RORC	107932	19885	Chd4	Rorc	0	0	1	0	0	0.6	18.7	0	19.9
1387	4862	CREBBP	NPAS2	12914	18143	Crebbp	Npas2	0	0	1	0.000545079	0	3.6	0.9	0	1.8
1390	4783	CREM	NFIL3	12916	18030	Crem	Nfil3	0	0	1	0	0	23.1	22.8	0	22.9
1628	2033	DBP	EP300	13170	328572	Dbp	Ep300	0	0	1	0	0.0181655	10.1	5.6	0	9.8
1628	3131	DBP	HLF	13170	217082	Dbp	Hlf	0	0	1	0	0.000531665	10.1	12.1	0	10.2
1628	7008	DBP	TEF	13170	21685	Dbp	Tef	0	0	1	0	0	10.1	11.4	0	10.3
1649	4783	DDIT3	NFIL3	13198	18030	Ddit3	Nfil3	0	0	1	0.334072	0	15.4	22.8	0	22.5
1788	2146	DNMT3A	EZH2	13435	14056	Dnmt3a	Ezh2	0	0	1	2.34742e-05	0.00842676	4.6	5.7	0	5
1789	2146	DNMT3B	EZH2	13436	14056	Dnmt3b	Ezh2	0	0	1	0	0.00842676	22.7	5.7	0	23.6
1810	4783	DR1	NFIL3	13486	18030	Dr1	Nfil3	0	0	1	0.556249	0	21.1	22.8	0	22.6
2033	9575	EP300	CLOCK	328572	12753	Ep300	Clock	0	0	1	0.0181655	0	5.6	23	0	0.6
2033	4862	EP300	NPAS2	328572	18143	Ep300	Npas2	0	0	1	0.0181655	0	5.6	0.9	0	1.6
3091	5187	HIF1A	PER1	15251	18626	Hif1a	Per1	0	0	1	0.00680597	0	9.6	17.7	0	11.4
3320	4862	HSP90AA1	NPAS2	15519	18143	Hsp90aa1	Npas2	0	0	1	0	0	19.2	0.9	0	23.5
4783	10538	NFIL3	BATF	18030	53314	Nfil3	Batf	0	0	1	0	0.146212	22.8	19.1	0	22.7
4783	90993	NFIL3	CREB3L1	18030	26427	Nfil3	Creb3l1	0	0	1	0	0.638684	22.8	0.1	0	23
4783	10488	NFIL3	CREB3	18030	12913	Nfil3	Creb3	0	0	1	0	0.000986076	22.8	12.5	0	22.6
4830	6095	NME1	RORA	18102	19883	Nme1	Rora	0	0	1	4.63353e-05	3.89273e-05	20.3	21.9	0	21.3
4831	6095	NME2	RORA	18103	19883	Nme2	Rora	0	0	1	0.377309	3.89273e-05	19.6	21.9	0	21.8
4841	5829	NONO	PXN	53610	19303	Nono	Pxn	0	0	1	0	0.000775925	4.1	4.4	0	4.4
4841	55269	NONO	PSPC1	53610	66645	Nono	Pspc1	0	0	1	0	0.000322956	4.1	6.1	0	5.8
4862	5914	NPAS2	RARA	18143	19401	Npas2	Rara	0	0	1	0	0.329247	0.9	18	0	0.6
4862	6256	NPAS2	RXRA	18143	20181	Npas2	Rxra	0	0	1	0	0.00211631	0.9	6.9	0	1.6
4862	8202	NPAS2	NCOA3	18143	17979	Npas2	Ncoa3	0	0	1	0	0.14549	0.9	4.1	0	1.3
4862	8850	NPAS2	KAT2B	18143	18519	Npas2	Kat2b	0	0	1	0	0	0.9	8.4	0	1.6
6095	55885	RORA	LMO3	19883	109593	Rora	Lmo3	0	0	1	3.89273e-05	0.0887424	21.9	18	0	20.8
6667	8863	SP1	PER3	20683	18628	Sp1	Per3	0	0	1	3.08506e-05	0	2.8	17.9	0	11.3
8450	11091	CUL4B	WDR5	72584	140858	Cul4b	Wdr5	0	0	1	0.000158021	0.0498463	8.6	6.2	0	7.9
8850	9575	KAT2B	CLOCK	18519	12753	Kat2b	Clock	0	0	1	0	0	8.4	23	0	0.3
9572	9611	NR1D1	NCOR1	217166	20185	Nr1d1	Ncor1	0	0	1	0	0.000292467	6.8	3.1	0	6.4
9572	9612	NR1D1	NCOR2	217166	20602	Nr1d1	Ncor2	0	0	1	0	0.2914	6.8	5.6	0	6.6
9572	10002	NR1D1	NR2E3	217166	23958	Nr1d1	Nr2e3	0	0	1	0	0.467987	6.8	17.4	0	6.9
9611	9975	NCOR1	NR1D2	20185	353187	Ncor1	Nr1d2	0	0	1	0.000292467	0	3.1	9.8	0	9.1
9975	57727	NR1D2	NCOA5	353187	228869	Nr1d2	Ncoa5	0	0	1	0	2.30203e-05	9.8	22.3	0	9.7
196	3320	AHR	HSP90AA1	11622	15519	Ahr	Hsp90aa1	0	0	1	0.0121611	0	4.8	19.2	0	20.7
207	3320	AKT1	HSP90AA1	11651	15519	Akt1	Hsp90aa1	0	0	1	0.0662924	0	10.3	19.2	0	18.5
367	3320	AR	HSP90AA1	11835	15519	Ar	Hsp90aa1	0	0	1	0.0132154	0	16.1	19.2	0	18.4
466	1390	ATF1	CREM	11908	12916	Atf1	Crem	0	0	1	0.00675983	0	3.2	23.1	0	0.1
1054	7008	CEBPG	TEF	12611	21685	Cebpg	Tef	0	0	1	0.0139829	0	14	11.4	0	11.7
1054	10488	CEBPG	CREB3	12611	12913	Cebpg	Creb3	0	0	1	0.0139829	0.000986076	14	12.5	0	13.2
1108	3065	CHD4	HDAC1	107932	433759	Chd4	Hdac1	0	0	1	0	0.861671	0.6	11.7	0	0.6
1111	3320	CHEK1	HSP90AA1	12649	15519	Chek1	Hsp90aa1	0	0	1	0.0379367	0	12	19.2	0	18.2
1111	8451	CHEK1	CUL4A	12649	99375	Chek1	Cul4a	0	0	1	0.0379367	0	12	10.6	0	11.3
1387	1390	CREBBP	CREM	12914	12916	Crebbp	Crem	0	0	1	0.000545079	0	3.6	23.1	0	2.3
1390	5566	CREM	PRKACA	12916	18747	Crem	Prkaca	0	0	1	0	0.00144846	23.1	2.8	0	0.5
1390	2932	CREM	GSK3B	12916	56637	Crem	Gsk3b	0	0	1	0	0.0032	23.1	3.5	0	1.1
1390	1459	CREM	CSNK2A2	12916	13000	Crem	Csnk2a2	0	0	1	0	1.52749e-05	23.1	5.3	0	1.7
1390	1390	CREM	CREM	12916	12916	Crem	Crem	0	0	1	0	0	23.1	23.1	0	23.2
1457	6667	CSNK2A1	SP1	12995	20683	Csnk2a1	Sp1	0	0	1	0.000167929	3.08506e-05	6.5	2.8	0	4.6
1457	3091	CSNK2A1	HIF1A	12995	15251	Csnk2a1	Hif1a	0	0	1	0.000167929	0.00680597	6.5	9.6	0	7.4
1649	7008	DDIT3	TEF	13198	21685	Ddit3	Tef	0	0	1	0.334072	0	15.4	11.4	0	11.9
1786	1789	DNMT1	DNMT3B	13433	13436	Dnmt1	Dnmt3b	0	0	1	0.0169426	0	3	22.7	0	23.8
1788	3065	DNMT3A	HDAC1	13435	433759	Dnmt3a	Hdac1	0	0	1	2.34742e-05	0.861671	4.6	11.7	0	4.7
1788	7329	DNMT3A	UBE2I	13435	22196	Dnmt3a	Ube2i	0	0	1	2.34742e-05	0.000613374	4.6	5.1	0	4.8
1788	1789	DNMT3A	DNMT3B	13435	13436	Dnmt3a	Dnmt3b	0	0	1	2.34742e-05	0	4.6	22.7	0	0.3
1789	3065	DNMT3B	HDAC1	13436	433759	Dnmt3b	Hdac1	0	0	1	0	0.861671	22.7	11.7	0	22.7
1789	3066	DNMT3B	HDAC2	13436	15182	Dnmt3b	Hdac2	0	0	1	0	0.429276	22.7	2.2	0	23.1
1789	7329	DNMT3B	UBE2I	13436	22196	Dnmt3b	Ube2i	0	0	1	0	0.000613374	22.7	5.1	0	23.5
3065	5519	HDAC1	PPP2R1B	433759	73699	Hdac1	Ppp2r1b	0	0	1	0.861671	0	11.7	2.7	0	2.8
3091	3320	HIF1A	HSP90AA1	15251	15519	Hif1a	Hsp90aa1	0	0	1	0.00680597	0	9.6	19.2	0	18.7
3091	8850	HIF1A	KAT2B	15251	18519	Hif1a	Kat2b	0	0	1	0.00680597	0	9.6	8.4	0	8.8
3131	7008	HLF	TEF	217082	21685	Hlf	Tef	0	0	1	0.000531665	0	12.1	11.4	0	11.6
3320	4609	HSP90AA1	MYC	15519	17869	Hsp90aa1	Myc	0	0	1	0	0.489556	19.2	16.7	0	18.7
3320	3320	HSP90AA1	HSP90AA1	15519	15519	Hsp90aa1	Hsp90aa1	0	0	1	0	0	19.2	19.2	0	19.1
3320	4842	HSP90AA1	NOS1	15519	18125	Hsp90aa1	Nos1	0	0	1	0	0.0113401	19.2	15.2	0	18.3
3320	4654	HSP90AA1	MYOD1	15519	17927	Hsp90aa1	Myod1	0	0	1	0	0.22824	19.2	14.9	0	18.6
3320	5536	HSP90AA1	PPP5C	15519	19060	Hsp90aa1	Ppp5c	0	0	1	0	0.378185	19.2	5.7	0	19.5
5430	8850	POLR2A	KAT2B	20020	18519	Polr2a	Kat2b	0	0	1	0.00288897	0	6	8.4	0	7.1
6667	9611	SP1	NCOR1	20683	20185	Sp1	Ncor1	0	0	1	3.08506e-05	0.000292467	2.8	3.1	0	2.9
6667	6667	SP1	SP1	20683	20683	Sp1	Sp1	0	0	1	3.08506e-05	3.08506e-05	2.8	2.8	0	2.8
7008	10538	TEF	BATF	21685	53314	Tef	Batf	0	0	1	0	0.146212	11.4	19.1	0	11.7
7008	7008	TEF	TEF	21685	21685	Tef	Tef	0	0	1	0	0	11.4	11.4	0	11.4
8450	8451	CUL4B	CUL4A	72584	99375	Cul4b	Cul4a	0	0	1	0.000158021	0	8.6	10.6	0	9.4
8648	8850	NCOA1	KAT2B	17977	18519	Ncoa1	Kat2b	0	0	1	0.00100068	0	4.7	8.4	0	6.3
8850	8850	KAT2B	KAT2B	18519	18519	Kat2b	Kat2b	0	0	1	0	0	8.4	8.4	0	8.4
10499	10499	NCOA2	NCOA2	17978	17978	Ncoa2	Ncoa2	0	0	1	9.48407e-05	9.48407e-05	5.7	5.7	4.80769e-06	5.7
5529	79365	PPP2R5E	BHLHE41	26932	79362	Ppp2r5e	Bhlhb3	1	0	0	0	0.0861876	11.7	15.2	4.83092e-06	13
4830	4830	NME1	NME1	18102	18102	Nme1	Nme1	0	0	1	4.63353e-05	4.63353e-05	20.3	20.3	4.85437e-06	20.3
6095	6095	RORA	RORA	19883	19883	Rora	Rora	0	0	1	3.89273e-05	3.89273e-05	21.9	21.9	4.87805e-06	21.9
4163	5518	MCC	PPP2R1A	328949	51792	Mcc	Ppp2r1a	0	0	1	9.05868e-05	0.000944137	2	3.7	4.90196e-06	2.6
1459	3065	CSNK2A2	HDAC1	13000	433759	Csnk2a2	Hdac1	0	0	1	1.52749e-05	0.861671	5.3	11.7	4.92611e-06	5.5
3054	29915	HCFC1	HCFC2	15161	67933	Hcfc1	Hcfc2	0	0	1	0.00120903	0.000998635	4.2	4.4	4.9505e-06	4.3
The following PPIs show a FDR PPI > 10-5 and were thus excluded from the dynamic PPI network
5929	29915	RBBP5	HCFC2	213464	67933	Rbbp5	Hcfc2	0	0	1	2.75356e-05	0.000998635	1.7	4.4	9.56938e-06	3.2
1453	4163	CSNK1D	MCC	104318	328949	Csnk1d	Mcc	0	0	1	0.029129	9.05868e-05	2.8	2	1.41509e-05	2.2
1459	3320	CSNK2A2	HSP90AA1	13000	15519	Csnk2a2	Hsp90aa1	0	0	1	1.52749e-05	0	5.3	19.2	1.4218e-05	20.7
3320	6774	HSP90AA1	STAT3	15519	20848	Hsp90aa1	Stat3	0	0	1	0	0.00255469	19.2	3.2	1.42857e-05	22.3
466	1457	ATF1	CSNK2A1	11908	12995	Atf1	Csnk2a1	0	0	1	0.00675983	0.000167929	3.2	6.5	2.33645e-05	5.4
2033	8850	EP300	KAT2B	328572	18519	Ep300	Kat2b	0	0	1	0.0181655	0	5.6	8.4	2.34742e-05	7
4654	8850	MYOD1	KAT2B	17927	18519	Myod1	Kat2b	0	0	1	0.22824	0	14.9	8.4	2.71493e-05	10
5500	8553	PPP1CB	BHLHE40	19046	20893	Ppp1cb	Bhlhb2	1	0	0	0.329271	0.000859098	14.4	12.4	2.72727e-05	12.5
1408	5187	CRY2	PER1	12953	18626	Cry2	Per1	1	0	1	0.0425479	0	9.2	17.7	2.73973e-05	10.9
6667	9070	SP1	ASH2L	20683	23808	Sp1	Ash2l	0	0	1	3.08506e-05	0.00477434	2.8	4.4	2.75229e-05	3.6
1408	4783	CRY2	NFIL3	12953	18030	Cry2	Nfil3	0	1	0	0.0425479	0	9.2	22.8	2.76498e-05	23.3
546	1822	ATRX	ATN1	22589	13498	Atrx	Atn1	0	0	1	0.000417919	0.0220589	7.3	5.6	2.77778e-05	6.5
466	1459	ATF1	CSNK2A2	11908	13000	Atf1	Csnk2a2	0	0	1	0.00675983	1.52749e-05	3.2	5.3	2.7907e-05	4.7
8553	79365	BHLHE40	BHLHE41	20893	79362	Bhlhb2	Bhlhb3	1	0	1	0.000859098	0.0861876	12.4	15.2	3.04348e-05	12.9
5469	6095	MED1	RORA	19014	19883	Med1	Rora	0	0	1	0.0492855	3.89273e-05	23.3	21.9	3.05677e-05	22.4
4163	11091	MCC	WDR5	328949	140858	Mcc	Wdr5	0	0	1	9.05868e-05	0.0498463	2	6.2	3.07018e-05	2.5
196	10499	AHR	NCOA2	11622	17978	Ahr	Ncoa2	0	0	1	0.0121611	9.48407e-05	4.8	5.7	3.0837e-05	5.4
1457	1457	CSNK2A1	CSNK2A1	12995	12995	Csnk2a1	Csnk2a1	0	0	1	0.000167929	0.000167929	6.5	6.5	3.09735e-05	6.5
8648	10499	NCOA1	NCOA2	17977	17978	Ncoa1	Ncoa2	0	0	1	0.00100068	9.48407e-05	4.7	5.7	3.11111e-05	5.3
11091	29915	WDR5	HCFC2	140858	67933	Wdr5	Hcfc2	0	0	1	0.0498463	0.000998635	6.2	4.4	3.125e-05	4.9
1387	1459	CREBBP	CSNK2A2	12914	13000	Crebbp	Csnk2a2	0	0	1	0.000545079	1.52749e-05	3.6	5.3	3.13901e-05	4.1
1054	3131	CEBPG	HLF	12611	217082	Cebpg	Hlf	0	0	1	0.0139829	0.000531665	14	12.1	3.15315e-05	12.7
1387	8850	CREBBP	KAT2B	12914	18519	Crebbp	Kat2b	0	0	1	0.000545079	0	3.6	8.4	3.43348e-05	4.7
5501	8553	PPP1CC	BHLHE40	19047	20893	Ppp1cc	Bhlhb2	1	0	0	0	0.000859098	8.7	12.4	3.44828e-05	11.6
1387	1457	CREBBP	CSNK2A1	12914	12995	Crebbp	Csnk2a1	0	0	1	0.000545079	0.000167929	3.6	6.5	3.4632e-05	4.3
196	6667	AHR	SP1	11622	20683	Ahr	Sp1	0	0	1	0.0121611	3.08506e-05	4.8	2.8	3.82979e-05	3.8
5515	8553	PPP2CA	BHLHE40	19052	20893	Ppp2ca	Bhlhb2	1	0	0	0.023019	0.000859098	9.1	12.4	3.84615e-05	11.9
3054	5929	HCFC1	RBBP5	15161	213464	Hcfc1	Rbbp5	0	0	1	0.00120903	2.75356e-05	4.2	1.7	4.21941e-05	3.5
5371	9611	PML	NCOR1	18854	20185	Pml	Ncor1	0	0	1	0.00693462	0.000292467	2.2	3.1	4.23729e-05	2.6
5371	6667	PML	SP1	18854	20683	Pml	Sp1	0	0	1	0.00693462	3.08506e-05	2.2	2.8	4.62185e-05	2.5
5705	6667	PSMC5	SP1	19184	20683	Psmc5	Sp1	0	0	1	0.0612946	3.08506e-05	1.8	2.8	4.72441e-05	2.5
3054	5501	HCFC1	PPP1CC	15161	19047	Hcfc1	Ppp1cc	0	0	1	0.00120903	0	4.2	8.7	4.74308e-05	5.3
1387	10499	CREBBP	NCOA2	12914	17978	Crebbp	Ncoa2	0	0	1	0.000545079	9.48407e-05	3.6	5.7	4.7619e-05	4.4
546	2146	ATRX	EZH2	22589	14056	Atrx	Ezh2	0	0	1	0.000417919	0.00842676	7.3	5.7	4.78088e-05	6.4
1460	5187	CSNK2B	PER1	13001	18626	Csnk2b	Per1	1	0	0	0.4747	0	5.9	17.7	4.8e-05	11.2
9611	9611	NCOR1	NCOR1	20185	20185	Ncor1	Ncor1	0	0	1	0.000292467	0.000292467	3.1	3.1	4.81928e-05	3.1
3065	6667	HDAC1	SP1	433759	20683	Hdac1	Sp1	0	0	1	0.861671	3.08506e-05	11.7	2.8	4.83871e-05	3
6256	10499	RXRA	NCOA2	20181	17978	Rxra	Ncoa2	0	0	1	0.00211631	9.48407e-05	6.9	5.7	4.8583e-05	6.2
8553	85457	BHLHE40	KIAA1737	20893	217732	Bhlhb2	2310044G17Rik	1	0	0	0.000859098	0.0232793	12.4	16.5	4.87805e-05	13.6
5187	8914	PER1	TIMELESS	18626	21853	Per1	Timeless	0	0	1	0	0.300916	17.7	19.6	4.89796e-05	12.4
9070	29915	ASH2L	HCFC2	23808	67933	Ash2l	Hcfc2	0	0	1	0.00477434	0.000998635	4.4	4.4	4.91803e-05	4.4
1786	1788	DNMT1	DNMT3A	13433	13435	Dnmt1	Dnmt3a	0	0	1	0.0169426	2.34742e-05	3	4.6	4.93827e-05	3.8
1390	1457	CREM	CSNK2A1	12916	12995	Crem	Csnk2a1	0	0	1	0	0.000167929	23.1	6.5	4.95868e-05	1.9
3054	6667	HCFC1	SP1	15161	20683	Hcfc1	Sp1	0	0	1	0.00120903	3.08506e-05	4.2	2.8	4.97925e-05	3.7
4841	5430	NONO	POLR2A	53610	20020	Nono	Polr2a	0	0	1	0	0.00288897	4.1	6	5e-05	5.6
8648	9611	NCOA1	NCOR1	17977	20185	Ncoa1	Ncor1	0	0	1	0.00100068	0.000292467	4.7	3.1	5.02092e-05	4.1
4297	29915	MLL	HCFC2	214162	67933	Mll1	Hcfc2	0	0	1	0.00371064	0.000998635	4.1	4.4	5.09804e-05	4.2
1390	90993	CREM	CREB3L1	12916	26427	Crem	Creb3l1	0	0	1	0	0.638684	23.1	0.1	5.81395e-05	23.4
3091	10499	HIF1A	NCOA2	15251	17978	Hif1a	Ncoa2	0	0	1	0.00680597	9.48407e-05	9.6	5.7	5.83658e-05	6.5
1457	5515	CSNK2A1	PPP2CA	12995	19052	Csnk2a1	Ppp2ca	0	1	0	0.000167929	0.023019	6.5	9.1	5.85937e-05	7.3
1387	5371	CREBBP	PML	12914	18854	Crebbp	Pml	0	0	1	0.000545079	0.00693462	3.6	2.2	6.13027e-05	3.3
5929	9070	RBBP5	ASH2L	213464	23808	Rbbp5	Ash2l	0	0	1	2.75356e-05	0.00477434	1.7	4.4	6.15385e-05	3.3
4297	9070	MLL	ASH2L	214162	23808	Mll1	Ash2l	0	0	1	0.00371064	0.00477434	4.1	4.4	6.17761e-05	4.2
1387	8648	CREBBP	NCOA1	12914	17977	Crebbp	Ncoa1	0	0	1	0.000545079	0.00100068	3.6	4.7	6.48855e-05	4
1387	3065	CREBBP	HDAC1	12914	433759	Crebbp	Hdac1	0	0	1	0.000545079	0.861671	3.6	11.7	7.98479e-05	3.7
4221	5929	MEN1	RBBP5	17283	213464	Men1	Rbbp5	0	0	1	0.0200569	2.75356e-05	2	1.7	8.27068e-05	1.9
3131	3131	HLF	HLF	217082	217082	Hlf	Hlf	0	0	1	0.000531665	0.000531665	12.1	12.1	8.30189e-05	12.2
4831	5518	NME2	PPP2R1A	18103	51792	Nme2	Ppp2r1a	0	0	1	0.377309	0.000944137	19.6	3.7	8.33333e-05	3.5
2782	4163	GNB1	MCC	14688	328949	Gnb1	Mcc	0	0	1	0.130787	9.05868e-05	17.9	2	8.61423e-05	1.1
1387	1387	CREBBP	CREBBP	12914	12914	Crebbp	Crebbp	0	0	1	0.000545079	0.000545079	3.6	3.6	8.95522e-05	3.7
466	1387	ATF1	CREBBP	11908	12914	Atf1	Crebbp	0	0	1	0.00675983	0.000545079	3.2	3.6	9.29368e-05	3.6
4862	8553	NPAS2	BHLHE40	18143	20893	Npas2	Bhlhb2	1	0	0	0	0.000859098	0.9	12.4	9.38628e-05	1.1
8945	23291	BTRC	FBXW11	12234	103583	Btrc	Fbxw11	0	1	1	0.0144088	0.00217924	5.2	4.6	9.42029e-05	5
5187	9737	PER1	GPRASP1	18626	67298	Per1	Gprasp1	0	0	1	0	0.0106221	17.7	2.7	9.45455e-05	10.7
4163	5516	MCC	PPP2CB	328949	19053	Mcc	Ppp2cb	0	0	1	9.05868e-05	0.0125003	2	9	9.48905e-05	2.8
1387	6774	CREBBP	STAT3	12914	20848	Crebbp	Stat3	0	0	1	0.000545079	0.00255469	3.6	3.2	9.52381e-05	3.5
1454	8553	CSNK1E	BHLHE40	27373	20893	Csnk1e	Bhlhb2	1	0	0	0.0768418	0.000859098	16.6	12.4	9.55882e-05	13
4163	5111	MCC	PCNA	328949	18538	Mcc	Pcna	0	0	1	9.05868e-05	0.132719	2	15.9	9.5941e-05	1.7
1108	3066	CHD4	HDAC2	107932	15182	Chd4	Hdac2	0	0	1	0	0.429276	0.6	2.2	9.62963e-05	0.9
1457	3065	CSNK2A1	HDAC1	12995	433759	Csnk2a1	Hdac1	0	0	1	0.000167929	0.861671	6.5	11.7	9.67742e-05	6.7
1387	4297	CREBBP	MLL	12914	214162	Crebbp	Mll1	0	0	1	0.000545079	0.00371064	3.6	4.1	9.71223e-05	3.9
5829	5829	PXN	PXN	19303	19303	Pxn	Pxn	0	0	1	0.000775925	0.000775925	4.4	4.4	0.0001	4.5
4841	7414	NONO	VCL	53610	22330	Nono	Vcl	0	0	1	0	0.00391224	4.1	0.4	0.000106383	1
3054	9070	HCFC1	ASH2L	15161	23808	Hcfc1	Ash2l	0	0	1	0.00120903	0.00477434	4.2	4.4	0.000106762	4.3
1454	4163	CSNK1E	MCC	27373	328949	Csnk1e	Mcc	0	0	1	0.0768418	9.05868e-05	16.6	2	0.000108014	1.3
8451	11091	CUL4A	WDR5	99375	140858	Cul4a	Wdr5	0	0	1	0	0.0498463	10.6	6.2	0.000108392	9.2
1457	8553	CSNK2A1	BHLHE40	12995	20893	Csnk2a1	Bhlhb2	1	0	0	0.000167929	0.000859098	6.5	12.4	0.000108772	10.8
2146	23512	EZH2	SUZ12	14056	52615	Ezh2	Suz12	0	0	1	0.00842676	0.00550786	5.7	5	0.000109155	5.4
1387	6688	CREBBP	SPI1	12914	20375	Crebbp	Sfpi1	0	0	1	0.000545079	0.626679	3.6	2.6	0.000109541	3.6
2932	5566	GSK3B	PRKACA	56637	18747	Gsk3b	Prkaca	0	0	1	0.0032	0.00144846	3.5	2.8	0.000114583	3.2
3066	6774	HDAC2	STAT3	15182	20848	Hdac2	Stat3	0	0	1	0.429276	0.00255469	2.2	3.2	0.000117647	3
2932	23291	GSK3B	FBXW11	56637	103583	Gsk3b	Fbxw11	1	0	0	0.0032	0.00217924	3.5	4.6	0.000130584	3.8
5929	11091	RBBP5	WDR5	213464	140858	Rbbp5	Wdr5	0	0	1	2.75356e-05	0.0498463	1.7	6.2	0.000131034	3.1
2146	5371	EZH2	PML	14056	18854	Ezh2	Pml	0	0	1	0.00842676	0.00693462	5.7	2.2	0.000135593	4
3054	4297	HCFC1	MLL	15161	214162	Hcfc1	Mll1	0	0	1	0.00120903	0.00371064	4.2	4.1	0.000136054	4.1
1454	6095	CSNK1E	RORA	27373	19883	Csnk1e	Rora	1	0	0	0.0768418	3.89273e-05	16.6	21.9	0.000136519	20.2
5566	23291	PRKACA	FBXW11	18747	103583	Prkaca	Fbxw11	1	0	0	0.00144846	0.00217924	2.8	4.6	0.000136986	3.4
1387	5430	CREBBP	POLR2A	12914	20020	Crebbp	Polr2a	0	0	1	0.000545079	0.00288897	3.6	6	0.000138514	4.3
466	5566	ATF1	PRKACA	11908	18747	Atf1	Prkaca	0	0	1	0.00675983	0.00144846	3.2	2.8	0.000148148	2.9
1390	6688	CREM	SPI1	12916	20375	Crem	Sfpi1	0	0	1	0	0.626679	23.1	2.6	0.000151007	23.6
2033	10499	EP300	NCOA2	328572	17978	Ep300	Ncoa2	0	0	1	0.0181655	9.48407e-05	5.6	5.7	0.00016	5.7
4297	5929	MLL	RBBP5	214162	213464	Mll1	Rbbp5	0	0	1	0.00371064	2.75356e-05	4.1	1.7	0.000160535	3.5
8553	8553	BHLHE40	BHLHE40	20893	20893	Bhlhb2	Bhlhb2	1	0	1	0.000859098	0.000859098	12.4	12.4	0.000162791	12.3
8648	8648	NCOA1	NCOA1	17977	17977	Ncoa1	Ncoa1	0	0	1	0.00100068	0.00100068	4.7	4.7	0.000168317	4.7
2932	5829	GSK3B	PXN	56637	19303	Gsk3b	Pxn	0	0	1	0.0032	0.000775925	3.5	4.4	0.000168874	4
6421	55269	SFPQ	PSPC1	71514	66645	Sfpq	Pspc1	0	0	1	0.0501947	0.000322956	5.2	6.1	0.000173203	5.8
3131	10538	HLF	BATF	217082	53314	Hlf	Batf	0	0	1	0.000531665	0.146212	12.1	19.1	0.00017377	13
196	8648	AHR	NCOA1	11622	17977	Ahr	Ncoa1	0	0	1	0.0121611	0.00100068	4.8	4.7	0.000174342	4.8
1408	5529	CRY2	PPP2R5E	12953	26932	Cry2	Ppp2r5e	1	0	0	0.0425479	0	9.2	11.7	0.000194805	10.3
546	3065	ATRX	HDAC1	22589	433759	Atrx	Hdac1	0	0	1	0.000417919	0.861671	7.3	11.7	0.00019544	7.6
10488	10488	CREB3	CREB3	12913	12913	Creb3	Creb3	0	0	1	0.000986076	0.000986076	12.5	12.5	0.0002	12.4
3054	3054	HCFC1	HCFC1	15161	15161	Hcfc1	Hcfc1	0	0	1	0.00120903	0.00120903	4.2	4.2	0.000200647	4.2
6774	8648	STAT3	NCOA1	20848	17977	Stat3	Ncoa1	0	0	1	0.00255469	0.00100068	3.2	4.7	0.000212219	3.9
4221	29915	MEN1	HCFC2	17283	67933	Men1	Hcfc2	0	0	1	0.0200569	0.000998635	2	4.4	0.000214744	3.2
1457	1460	CSNK2A1	CSNK2B	12995	13001	Csnk2a1	Csnk2b	1	0	1	0.000167929	0.4747	6.5	5.9	0.000257962	6.3
5705	6095	PSMC5	RORA	19184	19883	Psmc5	Rora	0	0	1	0.0612946	3.89273e-05	1.8	21.9	0.000258786	22.9
1387	2033	CREBBP	EP300	12914	328572	Crebbp	Ep300	0	0	1	0.000545079	0.0181655	3.6	5.6	0.000273016	4.2
6256	8648	RXRA	NCOA1	20181	17977	Rxra	Ncoa1	0	0	1	0.00211631	0.00100068	6.9	4.7	0.000287975	5.8
51514	83743	DTL	GRWD1	76843	101612	Dtl	Grwd1	0	0	1	0.0224976	0.171842	15.3	17.7	0.00029653	16
3054	3320	HCFC1	HSP90AA1	15161	15519	Hcfc1	Hsp90aa1	0	0	1	0.00120903	0	4.2	19.2	0.000308176	22.3
367	8850	AR	KAT2B	11835	18519	Ar	Kat2b	0	0	1	0.0132154	0	16.1	8.4	0.000315625	11.6
5371	23512	PML	SUZ12	18854	52615	Pml	Suz12	0	0	1	0.00693462	0.00550786	2.2	5	0.000316614	3.4
5528	8553	PPP2R5D	BHLHE40	21770	20893	Ppp2r5d	Bhlhb2	1	0	0	0.129556	0.000859098	8.4	12.4	0.000323988	12
5515	5829	PPP2CA	PXN	19052	19303	Ppp2ca	Pxn	0	0	1	0.023019	0.000775925	9.1	4.4	0.000340557	5.5
207	1111	AKT1	CHEK1	11651	12649	Akt1	Chek1	0	0	1	0.0662924	0.0379367	10.3	12	0.000341615	11.2
4841	8553	NONO	BHLHE40	53610	20893	Nono	Bhlhb2	1	0	0	0	0.000859098	4.1	12.4	0.000351852	11.9
3054	3066	HCFC1	HDAC2	15161	15182	Hcfc1	Hdac2	0	0	1	0.00120903	0.429276	4.2	2.2	0.00036	3.7
2146	5252	EZH2	PHF1	14056	21652	Ezh2	Phf1	0	0	1	0.00842676	0.141383	5.7	5.8	0.000383436	5.8
6256	6667	RXRA	SP1	20181	20683	Rxra	Sp1	0	0	1	0.00211631	3.08506e-05	6.9	2.8	0.000385321	5
5529	23291	PPP2R5E	FBXW11	26932	103583	Ppp2r5e	Fbxw11	1	0	0	0	0.00217924	11.7	4.6	0.000389058	9.7
1050	1387	CEBPA	CREBBP	12606	12914	Cebpa	Crebbp	0	0	1	0.00801938	0.000545079	7.4	3.6	0.000390244	4.3
2146	8726	EZH2	EED	14056	13626	Ezh2	Eed	0	0	1	0.00842676	0.0430571	5.7	7.5	0.000390909	6.2
4783	8553	NFIL3	BHLHE40	18030	20893	Nfil3	Bhlhb2	1	0	0	0	0.000859098	22.8	12.4	0.000404834	20.9
1387	3091	CREBBP	HIF1A	12914	15251	Crebbp	Hif1a	0	0	1	0.000545079	0.00680597	3.6	9.6	0.000409639	4.1
1390	5578	CREM	PRKCA	12916	18750	Crem	Prkca	0	0	1	0	0.00678513	23.1	7.5	0.000417417	1.4
6256	6256	RXRA	RXRA	20181	20181	Rxra	Rxra	0	0	1	0.00211631	0.00211631	6.9	6.9	0.000431138	7
5111	5501	PCNA	PPP1CC	18538	19047	Pcna	Ppp1cc	0	0	1	0.132719	0	15.9	8.7	0.000447761	10.5
3065	7329	HDAC1	UBE2I	433759	22196	Hdac1	Ube2i	0	0	1	0.861671	0.000613374	11.7	5.1	0.000464286	5.4
3066	5371	HDAC2	PML	15182	18854	Hdac2	Pml	0	0	1	0.429276	0.00693462	2.2	2.2	0.000466077	2.2
3054	11091	HCFC1	WDR5	15161	140858	Hcfc1	Wdr5	0	0	1	0.00120903	0.0498463	4.2	6.2	0.000467456	4.5
1108	2033	CHD4	EP300	107932	328572	Chd4	Ep300	0	0	1	0	0.0181655	0.6	5.6	0.000468843	2.7
3054	3065	HCFC1	HDAC1	15161	433759	Hcfc1	Hdac1	0	0	1	0.00120903	0.861671	4.2	11.7	0.000502941	4.3
23291	23291	FBXW11	FBXW11	103583	103583	Fbxw11	Fbxw11	0	0	1	0.00217924	0.00217924	4.6	4.6	0.000524927	4.6
1457	3320	CSNK2A1	HSP90AA1	12995	15519	Csnk2a1	Hsp90aa1	0	0	1	0.000167929	0	6.5	19.2	0.00052924	19.8
4221	4297	MEN1	MLL	17283	214162	Men1	Mll1	0	0	1	0.0200569	0.00371064	2	4.1	0.000530612	3.5
2932	5499	GSK3B	PPP1CA	56637	19045	Gsk3b	Ppp1ca	0	0	1	0.0032	0.0694335	3.5	4.4	0.000549419	3.7
5371	6774	PML	STAT3	18854	20848	Pml	Stat3	0	0	1	0.00693462	0.00255469	2.2	3.2	0.000580925	2.9
1111	1457	CHEK1	CSNK2A1	12649	12995	Chek1	Csnk2a1	0	0	1	0.0379367	0.000167929	12	6.5	0.000582609	8.5
6774	6774	STAT3	STAT3	20848	20848	Stat3	Stat3	0	0	1	0.00255469	0.00255469	3.2	3.2	0.00059366	3.3
9070	11091	ASH2L	WDR5	23808	140858	Ash2l	Wdr5	0	0	1	0.00477434	0.0498463	4.4	6.2	0.000623563	4.9
1457	6688	CSNK2A1	SPI1	12995	20375	Csnk2a1	Sfpi1	0	0	1	0.000167929	0.626679	6.5	2.6	0.00065043	5.8
2770	2770	GNAI1	GNAI1	14677	14677	Gnai1	Gnai1	0	0	1	0.00251766	0.00251766	10.9	10.9	0.000651429	10.9
2033	6667	EP300	SP1	328572	20683	Ep300	Sp1	0	0	1	0.0181655	3.08506e-05	5.6	2.8	0.000663818	4.3
3054	4221	HCFC1	MEN1	15161	17283	Hcfc1	Men1	0	0	1	0.00120903	0.0200569	4.2	2	0.0006875	3.5
2033	8648	EP300	NCOA1	328572	17977	Ep300	Ncoa1	0	0	1	0.0181655	0.00100068	5.6	4.7	0.000708215	5.1
1408	8553	CRY2	BHLHE40	12953	20893	Cry2	Bhlhb2	1	0	0	0.0425479	0.000859098	9.2	12.4	0.000711864	11.3
5929	8450	RBBP5	CUL4B	213464	72584	Rbbp5	Cul4b	0	0	1	2.75356e-05	0.000158021	1.7	8.6	0.000719101	5.7
2932	2932	GSK3B	GSK3B	56637	56637	Gsk3b	Gsk3b	0	0	1	0.0032	0.0032	3.5	3.5	0.000721127	3.5
1453	5187	CSNK1D	PER1	104318	18626	Csnk1d	Per1	0	0	1	0.029129	0	2.8	17.7	0.000747899	10.8
3065	6774	HDAC1	STAT3	433759	20848	Hdac1	Stat3	0	0	1	0.861671	0.00255469	11.7	3.2	0.000751397	3.3
6095	79365	RORA	BHLHE41	19883	79362	Rora	Bhlhb3	1	0	0	3.89273e-05	0.0861876	21.9	15.2	0.000786111	19.7
1387	4654	CREBBP	MYOD1	12914	17927	Crebbp	Myod1	0	0	1	0.000545079	0.22824	3.6	14.9	0.000788301	3.7
2033	7329	EP300	UBE2I	328572	22196	Ep300	Ube2i	0	0	1	0.0181655	0.000613374	5.6	5.1	0.000795014	5.4
7414	7414	VCL	VCL	22330	22330	Vcl	Vcl	0	0	1	0.00391224	0.00391224	0.4	0.4	0.00079558	0.4
5499	5529	PPP1CA	PPP2R5E	19045	26932	Ppp1ca	Ppp2r5e	1	0	0	0.0694335	0	4.4	11.7	0.000804408	10.2
1408	2146	CRY2	EZH2	12953	14056	Cry2	Ezh2	1	0	0	0.0425479	0.00842676	9.2	5.7	0.000846154	7.6
1786	2146	DNMT1	EZH2	13433	14056	Dnmt1	Ezh2	0	0	1	0.0169426	0.00842676	3	5.7	0.000863014	4
3091	8648	HIF1A	NCOA1	15251	17977	Hif1a	Ncoa1	0	0	1	0.00680597	0.00100068	9.6	4.7	0.00086612	5.8
2146	8553	EZH2	BHLHE40	14056	20893	Ezh2	Bhlhb2	1	0	0	0.00842676	0.000859098	5.7	12.4	0.000875	10.6
2146	23649	EZH2	POLA2	14056	18969	Ezh2	Pola2	0	0	1	0.00842676	0.0809549	5.7	4.2	0.000875339	5.2
3065	4297	HDAC1	MLL	433759	214162	Hdac1	Mll1	0	0	1	0.861671	0.00371064	11.7	4.1	0.000876011	4.2
196	2033	AHR	EP300	11622	328572	Ahr	Ep300	0	0	1	0.0121611	0.0181655	4.8	5.6	0.000877384	5.3
1387	8202	CREBBP	NCOA3	12914	17979	Crebbp	Ncoa3	0	0	1	0.000545079	0.14549	3.6	4.1	0.000878378	3.8
1649	3131	DDIT3	HLF	13198	217082	Ddit3	Hlf	0	0	1	0.334072	0.000531665	15.4	12.1	0.000887097	13.1
4297	11091	MLL	WDR5	214162	140858	Mll1	Wdr5	0	0	1	0.00371064	0.0498463	4.1	6.2	0.000906166	4.3
2033	5430	EP300	POLR2A	328572	20020	Ep300	Polr2a	0	0	1	0.0181655	0.00288897	5.6	6	0.000909091	5.8
3054	10488	HCFC1	CREB3	15161	12913	Hcfc1	Creb3	0	0	1	0.00120903	0.000986076	4.2	12.5	0.000914667	5.2
3065	5518	HDAC1	PPP2R1A	433759	51792	Hdac1	Ppp2r1a	0	0	1	0.861671	0.000944137	11.7	3.7	0.000920213	3.9
8202	8850	NCOA3	KAT2B	17979	18519	Ncoa3	Kat2b	0	0	1	0.14549	0	4.1	8.4	0.000944297	6.6
5518	5528	PPP2R1A	PPP2R5D	51792	21770	Ppp2r1a	Ppp2r5d	1	0	0	0.000944137	0.129556	3.7	8.4	0.000955026	4.6
6096	8553	RORB	BHLHE40	225998	20893	Rorb	Bhlhb2	1	0	0	0.531295	0.000859098	22	12.4	0.000978892	12.7
5515	5518	PPP2CA	PPP2R1A	19052	51792	Ppp2ca	Ppp2r1a	0	0	1	0.023019	0.000944137	9.1	3.7	0.000978947	5.1
4297	4297	MLL	MLL	214162	214162	Mll1	Mll1	0	0	1	0.00371064	0.00371064	4.1	4.1	0.00100262	4.1
2033	6774	EP300	STAT3	328572	20848	Ep300	Stat3	0	0	1	0.0181655	0.00255469	5.6	3.2	0.00101571	4.2
5829	6421	PXN	SFPQ	19303	71514	Pxn	Sfpq	0	0	1	0.000775925	0.0501947	4.4	5.2	0.00109661	4.9
207	2146	AKT1	EZH2	11651	14056	Akt1	Ezh2	0	0	1	0.0662924	0.00842676	10.3	5.7	0.00111198	7.2
8553	79176	BHLHE40	FBXL15	20893	68431	Bhlhb2	Fbxl15	1	0	0	0.000859098	0.0111513	12.4	18.4	0.00113402	13.8
1459	3066	CSNK2A2	HDAC2	13000	15182	Csnk2a2	Hdac2	0	0	1	1.52749e-05	0.429276	5.3	2.2	0.00113506	4.3
9070	9070	ASH2L	ASH2L	23808	23808	Ash2l	Ash2l	0	0	1	0.00477434	0.00477434	4.4	4.4	0.00113695	4.4
1460	5519	CSNK2B	PPP2R1B	13001	73699	Csnk2b	Ppp2r1b	1	0	0	0.4747	0	5.9	2.7	0.00113731	3.3
5519	5529	PPP2R1B	PPP2R5E	73699	26932	Ppp2r1b	Ppp2r5e	1	0	1	0	0	2.7	11.7	0.00120051	5.6
4221	9070	MEN1	ASH2L	17283	23808	Men1	Ash2l	0	0	1	0.0200569	0.00477434	2	4.4	0.00121795	3.3
1460	2146	CSNK2B	EZH2	13001	14056	Csnk2b	Ezh2	1	0	0	0.4747	0.00842676	5.9	5.7	0.00126598	5.8
3066	6667	HDAC2	SP1	15182	20683	Hdac2	Sp1	0	0	1	0.429276	3.08506e-05	2.2	2.8	0.00127806	2.6
1459	1460	CSNK2A2	CSNK2B	13000	13001	Csnk2a2	Csnk2b	1	0	1	1.52749e-05	0.4747	5.3	5.9	0.0014173	5.5
5829	7414	PXN	VCL	19303	22330	Pxn	Vcl	0	0	1	0.000775925	0.00391224	4.4	0.4	0.0014264	2.4
466	466	ATF1	ATF1	11908	11908	Atf1	Atf1	0	0	1	0.00675983	0.00675983	3.2	3.2	0.00167342	3.2
5578	5578	PRKCA	PRKCA	18750	18750	Prkca	Prkca	0	0	1	0.00678513	0.00678513	7.5	7.5	0.00171212	7.5
5499	8553	PPP1CA	BHLHE40	19045	20893	Ppp1ca	Bhlhb2	1	0	0	0.0694335	0.000859098	4.4	12.4	0.00172544	11.9
5371	5371	PML	PML	18854	18854	Pml	Pml	0	0	1	0.00693462	0.00693462	2.2	2.2	0.00173116	2.2
6095	10499	RORA	NCOA2	19883	17978	Rora	Ncoa2	0	0	1	3.89273e-05	9.48407e-05	21.9	5.7	0.00174937	3.4
2033	5371	EP300	PML	328572	18854	Ep300	Pml	0	0	1	0.0181655	0.00693462	5.6	2.2	0.0017875	4
6096	8648	RORB	NCOA1	225998	17977	Rorb	Ncoa1	0	0	1	0.531295	0.00100068	22	4.7	0.00181297	3.9
367	3091	AR	HIF1A	11835	15251	Ar	Hif1a	0	0	1	0.0132154	0.00680597	16.1	9.6	0.0018933	14.2
1459	8553	CSNK2A2	BHLHE40	13000	20893	Csnk2a2	Bhlhb2	1	0	0	1.52749e-05	0.000859098	5.3	12.4	0.00189552	10.5
1050	1050	CEBPA	CEBPA	12606	12606	Cebpa	Cebpa	0	0	1	0.00801938	0.00801938	7.4	7.4	0.00191832	7.4
1642	8450	DDB1	CUL4B	13194	72584	Ddb1	Cul4b	0	0	1	0.445109	0.000158021	6.2	8.6	0.00199259	8
8450	9410	CUL4B	SNRNP40	72584	66585	Cul4b	Wdr57	0	0	1	0.000158021	0.0280425	8.6	1	0.00204187	6.4
367	1387	AR	CREBBP	11835	12914	Ar	Crebbp	0	0	1	0.0132154	0.000545079	16.1	3.6	0.00209828	3.4
4842	51655	NOS1	RASD1	18125	19416	Nos1	Rasd1	0	0	1	0.0113401	0.233067	15.2	15.8	0.00214706	15.4
1050	2033	CEBPA	EP300	12606	328572	Cebpa	Ep300	0	0	1	0.00801938	0.0181655	7.4	5.6	0.00242054	6.3
5578	7414	PRKCA	VCL	18750	22330	Prkca	Vcl	0	0	1	0.00678513	0.00391224	7.5	0.4	0.00250244	2.8
5914	8850	RARA	KAT2B	19401	18519	Rara	Kat2b	0	0	1	0.329247	0	18	8.4	0.00268127	9.4
1050	2932	CEBPA	GSK3B	12606	56637	Cebpa	Gsk3b	0	0	1	0.00801938	0.0032	7.4	3.5	0.00275971	5
4841	6421	NONO	SFPQ	53610	71514	Nono	Sfpq	0	0	1	0	0.0501947	4.1	5.2	0.00282567	5
207	367	AKT1	AR	11651	11835	Akt1	Ar	0	0	1	0.0662924	0.0132154	10.3	16.1	0.00292271	14
1457	79365	CSNK2A1	BHLHE41	12995	79362	Csnk2a1	Bhlhb3	1	0	0	0.000167929	0.0861876	6.5	15.2	0.0032506	8.6
1786	3066	DNMT1	HDAC2	13433	15182	Dnmt1	Hdac2	0	0	1	0.0169426	0.429276	3	2.2	0.00334856	2.8
2770	51655	GNAI1	RASD1	14677	19416	Gnai1	Rasd1	0	0	1	0.00251766	0.233067	10.9	15.8	0.00342926	12.1
5371	6256	PML	RXRA	18854	20181	Pml	Rxra	0	0	1	0.00693462	0.00211631	2.2	6.9	0.00352871	4.6
196	196	AHR	AHR	11622	11622	Ahr	Ahr	0	0	1	0.0121611	0.0121611	4.8	4.8	0.00359427	4.9
1054	10538	CEBPG	BATF	12611	53314	Cebpg	Batf	0	0	1	0.0139829	0.146212	14	19.1	0.00362381	15.9
8945	8945	BTRC	BTRC	12234	12234	Btrc	Btrc	0	0	1	0.0144088	0.0144088	5.2	5.2	0.00369359	5.3
367	367	AR	AR	11835	11835	Ar	Ar	0	0	1	0.0132154	0.0132154	16.1	16.1	0.00371327	16.1
1822	11091	ATN1	WDR5	13498	140858	Atn1	Wdr5	0	0	1	0.0220589	0.0498463	5.6	6.2	0.00371631	5.8
5705	6256	PSMC5	RXRA	19184	20181	Psmc5	Rxra	0	0	1	0.0612946	0.00211631	1.8	6.9	0.0037217	5.9
7329	8553	UBE2I	BHLHE40	22196	20893	Ube2i	Bhlhb2	0	0	1	0.000613374	0.000859098	5.1	12.4	0.00408706	10.8
207	5515	AKT1	PPP2CA	11651	19052	Akt1	Ppp2ca	0	0	1	0.0662924	0.023019	10.3	9.1	0.00411972	9.7
2146	3065	EZH2	HDAC1	14056	433759	Ezh2	Hdac1	0	0	1	0.00842676	0.861671	5.7	11.7	0.00414754	5.9
1054	1054	CEBPG	CEBPG	12611	12611	Cebpg	Cebpg	0	0	1	0.0139829	0.0139829	14	14	0.00425701	14
1460	5501	CSNK2B	PPP1CC	13001	19047	Csnk2b	Ppp1cc	1	0	0	0.4747	0	5.9	8.7	0.00467133	7.7
190	367	NR0B1	AR	11614	11835	Nr0b1	Ar	0	0	1	0.223004	0.0132154	19.7	16.1	0.00509302	17.5
1786	1786	DNMT1	DNMT1	13433	13433	Dnmt1	Dnmt1	0	0	1	0.0169426	0.0169426	3	3	0.00532947	3
1460	8553	CSNK2B	BHLHE40	13001	20893	Csnk2b	Bhlhb2	1	0	0	0.4747	0.000859098	5.9	12.4	0.00534259	11.8
1408	79365	CRY2	BHLHE41	12953	79362	Cry2	Bhlhb3	1	0	0	0.0425479	0.0861876	9.2	15.2	0.00558891	10.9
2033	2033	EP300	EP300	328572	328572	Ep300	Ep300	0	0	1	0.0181655	0.0181655	5.6	5.6	0.00575346	5.6
5499	8726	PPP1CA	EED	19045	13626	Ppp1ca	Eed	0	0	1	0.0694335	0.0430571	4.4	7.5	0.00575402	6
2033	3091	EP300	HIF1A	328572	15251	Ep300	Hif1a	0	0	1	0.0181655	0.00680597	5.6	9.6	0.00619908	6.6
3065	5371	HDAC1	PML	433759	18854	Hdac1	Pml	0	0	1	0.861671	0.00693462	11.7	2.2	0.00621101	2.4
5499	5515	PPP1CA	PPP2CA	19045	19052	Ppp1ca	Ppp2ca	0	0	1	0.0694335	0.023019	4.4	9.1	0.00656393	7.2
1822	1822	ATN1	ATN1	13498	13498	Atn1	Atn1	0	0	1	0.0220589	0.0220589	5.6	5.6	0.00672437	5.6
5914	83714	RARA	NRIP2	19401	60345	Rara	Nrip2	0	0	1	0.329247	0.0380418	18	15.2	0.00672727	16.2
1408	5528	CRY2	PPP2R5D	12953	21770	Cry2	Ppp2r5d	1	0	0	0.0425479	0.129556	9.2	8.4	0.00712472	9.1
8450	51514	CUL4B	DTL	72584	76843	Cul4b	Dtl	0	0	1	0.000158021	0.0224976	8.6	15.3	0.00734389	12
5515	5515	PPP2CA	PPP2CA	19052	19052	Ppp2ca	Ppp2ca	0	1	0	0.023019	0.023019	9.1	9.1	0.00741986	9.1
1786	3065	DNMT1	HDAC1	13433	433759	Dnmt1	Hdac1	0	0	1	0.0169426	0.861671	3	11.7	0.00837838	3.1
4830	6096	NME1	RORB	18102	225998	Nme1	Rorb	0	0	1	4.63353e-05	0.531295	20.3	22	0.00911236	20.9
9410	9410	SNRNP40	SNRNP40	66585	66585	Wdr57	Wdr57	0	0	1	0.0280425	0.0280425	1	1	0.00919507	1
1454	79365	CSNK1E	BHLHE41	27373	79362	Csnk1e	Bhlhb3	1	0	0	0.0768418	0.0861876	16.6	15.2	0.00941611	15.9
5518	5536	PPP2R1A	PPP5C	51792	19060	Ppp2r1a	Ppp5c	0	0	1	0.000944137	0.378185	3.7	5.7	0.00966071	4.2
367	5469	AR	MED1	11835	19014	Ar	Med1	0	0	1	0.0132154	0.0492855	16.1	23.3	0.0098196	18.3
4654	79365	MYOD1	BHLHE41	17927	79362	Myod1	Bhlhb3	0	0	1	0.22824	0.0861876	14.9	15.2	0.00988248	15.1
1460	5529	CSNK2B	PPP2R5E	13001	26932	Csnk2b	Ppp2r5e	1	0	0	0.4747	0	5.9	11.7	0.00988938	10.3
1408	26224	CRY2	FBXL3	12953	50789	Cry2	Fbxl3	0	1	0	0.0425479	0.00326556	9.2	4.7	0.0099	7.3
5518	5529	PPP2R1A	PPP2R5E	51792	26932	Ppp2r1a	Ppp2r5e	1	0	0	0.000944137	0	3.7	11.7	0.00993819	6.9
4654	6256	MYOD1	RXRA	17927	20181	Myod1	Rxra	0	0	1	0.22824	0.00211631	14.9	6.9	0.0102401	8.5
1387	3131	CREBBP	HLF	12914	217082	Crebbp	Hlf	0	0	1	0.000545079	0.000531665	3.6	12.1	0.0102659	5
1454	5501	CSNK1E	PPP1CC	27373	19047	Csnk1e	Ppp1cc	1	0	0	0.0768418	0	16.6	8.7	0.0103092	12
3065	3091	HDAC1	HIF1A	433759	15251	Hdac1	Hif1a	0	0	1	0.861671	0.00680597	11.7	9.6	0.0107571	9.9
1408	5519	CRY2	PPP2R1B	12953	73699	Cry2	Ppp2r1b	1	0	0	0.0425479	0	9.2	2.7	0.0108559	5.8
4221	11091	MEN1	WDR5	17283	140858	Men1	Wdr5	0	0	1	0.0200569	0.0498463	2	6.2	0.0110174	3.1
367	3065	AR	HDAC1	11835	433759	Ar	Hdac1	0	0	1	0.0132154	0.861671	16.1	11.7	0.0111543	15.8
4654	6095	MYOD1	RORA	17927	19883	Myod1	Rora	0	0	1	0.22824	3.89273e-05	14.9	21.9	0.0124273	19.9
1460	2932	CSNK2B	GSK3B	13001	56637	Csnk2b	Gsk3b	1	0	0	0.4747	0.0032	5.9	3.5	0.0135411	4
6256	8202	RXRA	NCOA3	20181	17979	Rxra	Ncoa3	0	0	1	0.00211631	0.14549	6.9	4.1	0.0137711	5.8
1459	79365	CSNK2A2	BHLHE41	13000	79362	Csnk2a2	Bhlhb3	1	0	0	1.52749e-05	0.0861876	5.3	15.2	0.0145991	6.9
9410	11091	SNRNP40	WDR5	66585	140858	Wdr57	Wdr5	0	0	1	0.0280425	0.0498463	1	6.2	0.0149763	3
8726	8726	EED	EED	13626	13626	Eed	Eed	0	0	1	0.0430571	0.0430571	7.5	7.5	0.0157532	7.5
2146	3066	EZH2	HDAC2	14056	15182	Ezh2	Hdac2	0	0	1	0.00842676	0.429276	5.7	2.2	0.0163512	4.6
1460	5518	CSNK2B	PPP2R1A	13001	51792	Csnk2b	Ppp2r1a	1	0	0	0.4747	0.000944137	5.9	3.7	0.0163782	4.3
5469	5469	MED1	MED1	19014	19014	Med1	Med1	0	0	1	0.0492855	0.0492855	23.3	23.3	0.0180469	23.2
11091	51514	WDR5	DTL	140858	76843	Wdr5	Dtl	0	0	1	0.0498463	0.0224976	6.2	15.3	0.0186234	14.1
4654	6774	MYOD1	STAT3	17927	20848	Myod1	Stat3	0	0	1	0.22824	0.00255469	14.9	3.2	0.0193609	3.4
5516	79365	PPP2CB	BHLHE41	19053	79362	Ppp2cb	Bhlhb3	1	0	0	0.0125003	0.0861876	9	15.2	0.0194237	12.5
5519	79365	PPP2R1B	BHLHE41	73699	79362	Ppp2r1b	Bhlhb3	1	0	0	0	0.0861876	2.7	15.2	0.0196047	2.3
2033	8202	EP300	NCOA3	328572	17979	Ep300	Ncoa3	0	0	1	0.0181655	0.14549	5.6	4.1	0.0197806	5
1642	5929	DDB1	RBBP5	13194	213464	Ddb1	Rbbp5	0	0	1	0.445109	2.75356e-05	6.2	1.7	0.0198126	3.1
1786	5111	DNMT1	PCNA	13433	18538	Dnmt1	Pcna	0	0	1	0.0169426	0.132719	3	15.9	0.0199034	2.8
2033	6095	EP300	RORA	328572	19883	Ep300	Rora	0	0	1	0.0181655	3.89273e-05	5.6	21.9	0.0204969	2.6
1457	3066	CSNK2A1	HDAC2	12995	15182	Csnk2a1	Hdac2	0	0	1	0.000167929	0.429276	6.5	2.2	0.0216	5.2
1054	1649	CEBPG	DDIT3	12611	13198	Cebpg	Ddit3	0	0	1	0.0139829	0.334072	14	15.4	0.021643	14.7
1649	10488	DDIT3	CREB3	13198	12913	Ddit3	Creb3	0	0	1	0.334072	0.000986076	15.4	12.5	0.0216778	13.8
1050	6688	CEBPA	SPI1	12606	20375	Cebpa	Sfpi1	0	0	1	0.00801938	0.626679	7.4	2.6	0.0224149	6.4
207	2033	AKT1	EP300	11651	328572	Akt1	Ep300	0	0	1	0.0662924	0.0181655	10.3	5.6	0.0224428	7
367	10499	AR	NCOA2	11835	17978	Ar	Ncoa2	0	0	1	0.0132154	9.48407e-05	16.1	5.7	0.023176	7.2
1050	1054	CEBPA	CEBPG	12606	12611	Cebpa	Cebpg	0	0	1	0.00801938	0.0139829	7.4	14	0.0242293	9.4
2033	2034	EP300	EPAS1	328572	13819	Ep300	Epas1	0	0	1	0.0181655	0.239529	5.6	7.4	0.0247959	6.3
51655	79365	RASD1	BHLHE41	19416	79362	Rasd1	Bhlhb3	1	0	0	0.233067	0.0861876	15.8	15.2	0.0249938	15.5
1111	1460	CHEK1	CSNK2B	12649	13001	Chek1	Csnk2b	0	0	1	0.0379367	0.4747	12	5.9	0.0251704	10.1
6667	9612	SP1	NCOR2	20683	20602	Sp1	Ncor2	0	0	1	3.08506e-05	0.2914	2.8	5.6	0.0252684	4.1
196	9612	AHR	NCOR2	11622	20602	Ahr	Ncor2	0	0	1	0.0121611	0.2914	4.8	5.6	0.025499	5.3
207	207	AKT1	AKT1	11651	11651	Akt1	Akt1	0	0	1	0.0662924	0.0662924	10.3	10.3	0.0257163	10.3
1642	8451	DDB1	CUL4A	13194	99375	Ddb1	Cul4a	0	0	1	0.445109	0	6.2	10.6	0.0267882	9.3
5499	5499	PPP1CA	PPP1CA	19045	19045	Ppp1ca	Ppp1ca	0	0	1	0.0694335	0.0694335	4.4	4.4	0.0279553	4.4
6256	9612	RXRA	NCOR2	20181	20602	Rxra	Ncor2	0	0	1	0.00211631	0.2914	6.9	5.6	0.0281623	6.4
5914	6667	RARA	SP1	19401	20683	Rara	Sp1	0	0	1	0.329247	3.08506e-05	18	2.8	0.028253	1.5
2782	51655	GNB1	RASD1	14688	19416	Gnb1	Rasd1	0	0	1	0.130787	0.233067	17.9	15.8	0.0283798	16.9
4842	5578	NOS1	PRKCA	18125	18750	Nos1	Prkca	0	0	1	0.0113401	0.00678513	15.2	7.5	0.0287278	11.4
9611	9612	NCOR1	NCOR2	20185	20602	Ncor1	Ncor2	0	0	1	0.000292467	0.2914	3.1	5.6	0.0288209	4.4
5518	8553	PPP2R1A	BHLHE40	51792	20893	Ppp2r1a	Bhlhb2	1	0	0	0.000944137	0.000859098	3.7	12.4	0.029	10.6
4831	5515	NME2	PPP2CA	18103	19052	Nme2	Ppp2ca	0	0	1	0.377309	0.023019	19.6	9.1	0.0292946	9.4
2033	5111	EP300	PCNA	328572	18538	Ep300	Pcna	0	0	1	0.0181655	0.132719	5.6	15.9	0.029892	6.1
1454	1454	CSNK1E	CSNK1E	27373	27373	Csnk1e	Csnk1e	1	0	1	0.0768418	0.0768418	16.6	16.6	0.0301557	16.6
5929	8451	RBBP5	CUL4A	213464	99375	Rbbp5	Cul4a	0	0	1	2.75356e-05	0	1.7	10.6	0.0308207	5.8
1408	2932	CRY2	GSK3B	12953	56637	Cry2	Gsk3b	0	1	0	0.0425479	0.0032	9.2	3.5	0.0327913	6.3
5914	8648	RARA	NCOA1	19401	17977	Rara	Ncoa1	0	0	1	0.329247	0.00100068	18	4.7	0.0328671	4.3
466	6688	ATF1	SPI1	11908	20375	Atf1	Sfpi1	0	0	1	0.00675983	0.626679	3.2	2.6	0.0334614	3
207	2932	AKT1	GSK3B	11651	56637	Akt1	Gsk3b	0	0	1	0.0662924	0.0032	10.3	3.5	0.0342273	5.2
8450	83743	CUL4B	GRWD1	72584	101612	Cul4b	Grwd1	0	0	1	0.000158021	0.171842	8.6	17.7	0.0375247	10.3
79365	79365	BHLHE41	BHLHE41	79362	79362	Bhlhb3	Bhlhb3	1	0	0	0.0861876	0.0861876	15.2	15.2	0.0376299	15.2
5469	6256	MED1	RXRA	19014	20181	Med1	Rxra	0	0	1	0.0492855	0.00211631	23.3	6.9	0.0380098	5.3
1642	51514	DDB1	DTL	13194	76843	Ddb1	Dtl	0	0	1	0.445109	0.0224976	6.2	15.3	0.0381961	14.1
5469	5914	MED1	RARA	19014	19401	Med1	Rara	0	0	1	0.0492855	0.329247	23.3	18	0.0388356	21.1
1050	10538	CEBPA	BATF	12606	53314	Cebpa	Batf	0	0	1	0.00801938	0.146212	7.4	19.1	0.0391934	7.5
2782	4831	GNB1	NME2	14688	18103	Gnb1	Nme2	0	0	1	0.130787	0.377309	17.9	19.6	0.0397836	18.1
2033	4654	EP300	MYOD1	328572	17927	Ep300	Myod1	0	0	1	0.0181655	0.22824	5.6	14.9	0.0398113	6.8
1457	1649	CSNK2A1	DDIT3	12995	13198	Csnk2a1	Ddit3	0	0	1	0.000167929	0.334072	6.5	15.4	0.0412583	8.1
8553	9575	BHLHE40	CLOCK	20893	12753	Bhlhb2	Clock	1	0	0	0.000859098	0	12.4	23	0.0452461	19.8
5515	5536	PPP2CA	PPP5C	19052	19060	Ppp2ca	Ppp5c	0	1	0	0.023019	0.378185	9.1	5.7	0.0456983	7.6
5371	9612	PML	NCOR2	18854	20602	Pml	Ncor2	0	0	1	0.00693462	0.2914	2.2	5.6	0.0466544	3.7
1460	5515	CSNK2B	PPP2CA	13001	19052	Csnk2b	Ppp2ca	1	0	0	0.4747	0.023019	5.9	9.1	0.04779	7.8
4841	6688	NONO	SPI1	53610	20375	Nono	Sfpi1	0	0	1	0	0.626679	4.1	2.6	0.0501346	3.4
1408	5536	CRY2	PPP5C	12953	19060	Cry2	Ppp5c	0	0	1	0.0425479	0.378185	9.2	5.7	0.0506507	8.5
2932	8553	GSK3B	BHLHE40	56637	20893	Gsk3b	Bhlhb2	1	0	0	0.0032	0.000859098	3.5	12.4	0.057205	10.3
367	4841	AR	NONO	11835	53610	Ar	Nono	0	0	1	0.0132154	0	16.1	4.1	0.0616864	16.1
5111	5111	PCNA	PCNA	18538	18538	Pcna	Pcna	0	0	1	0.132719	0.132719	15.9	15.9	0.0648817	15.9
5914	10002	RARA	NR2E3	19401	23958	Rara	Nr2e3	0	0	1	0.329247	0.467987	18	17.4	0.06528	17.7
367	6774	AR	STAT3	11835	20848	Ar	Stat3	0	0	1	0.0132154	0.00255469	16.1	3.2	0.0657376	2.5
2932	79365	GSK3B	BHLHE41	56637	79362	Gsk3b	Bhlhb3	1	0	0	0.0032	0.0861876	3.5	15.2	0.0660095	3.7
5519	8553	PPP2R1B	BHLHE40	73699	20893	Ppp2r1b	Bhlhb2	1	0	0	0	0.000859098	2.7	12.4	0.0683693	10.5
2146	7409	EZH2	VAV1	14056	22324	Ezh2	Vav1	0	0	1	0.00842676	0.626097	5.7	21.9	0.0698866	4.6
466	1460	ATF1	CSNK2B	11908	13001	Atf1	Csnk2b	0	0	1	0.00675983	0.4747	3.2	5.9	0.0700226	4.3
10538	10538	BATF	BATF	53314	53314	Batf	Batf	0	0	1	0.146212	0.146212	19.1	19.1	0.0741149	19.2
8202	8202	NCOA3	NCOA3	17979	17979	Ncoa3	Ncoa3	0	0	1	0.14549	0.14549	4.1	4.1	0.0757801	4.2
5371	5914	PML	RARA	18854	19401	Pml	Rara	0	0	1	0.00693462	0.329247	2.2	18	0.0793977	1
1408	1453	CRY2	CSNK1D	12953	104318	Cry2	Csnk1d	0	1	0	0.0425479	0.029129	9.2	2.8	0.0819775	7.1
4654	5578	MYOD1	PRKCA	17927	18750	Myod1	Prkca	0	0	1	0.22824	0.00678513	14.9	7.5	0.0875271	9.7
3065	8726	HDAC1	EED	433759	13626	Hdac1	Eed	0	0	1	0.861671	0.0430571	11.7	7.5	0.0945224	8.1
1387	4609	CREBBP	MYC	12914	17869	Crebbp	Myc	0	0	1	0.000545079	0.489556	3.6	16.7	0.0950149	3.3
3066	9612	HDAC2	NCOR2	15182	20602	Hdac2	Ncor2	0	0	1	0.429276	0.2914	2.2	5.6	0.101128	4.4
5914	6256	RARA	RXRA	19401	20181	Rara	Rxra	0	0	1	0.329247	0.00211631	18	6.9	0.11084	7.3
4654	6667	MYOD1	SP1	17927	20683	Myod1	Sp1	0	0	1	0.22824	3.08506e-05	14.9	2.8	0.110972	2.7
760	4841	CA2	NONO	12349	53610	Car2	Nono	0	0	1	0.0947003	0	19.8	4.1	0.111477	22.4
4842	9722	NOS1	NOS1AP	18125	70729	Nos1	Nos1ap	0	0	1	0.0113401	0.308985	15.2	22.8	0.113631	17.1
1649	10538	DDIT3	BATF	13198	53314	Ddit3	Batf	0	0	1	0.334072	0.146212	15.4	19.1	0.114512	16.7
6096	83714	RORB	NRIP2	225998	60345	Rorb	Nrip2	0	0	1	0.531295	0.0380418	22	15.2	0.11496	16.9
1642	11091	DDB1	WDR5	13194	140858	Ddb1	Wdr5	0	0	1	0.445109	0.0498463	6.2	6.2	0.115055	6.2
1108	4609	CHD4	MYC	107932	17869	Chd4	Myc	0	0	1	0	0.489556	0.6	16.7	0.120018	22.4
367	55269	AR	PSPC1	11835	66645	Ar	Pspc1	0	0	1	0.0132154	0.000322956	16.1	6.1	0.123759	8.5
1111	8914	CHEK1	TIMELESS	12649	21853	Chek1	Timeless	0	0	1	0.0379367	0.300916	12	19.6	0.12388	14.8
8202	9612	NCOA3	NCOR2	17979	20602	Ncoa3	Ncor2	0	0	1	0.14549	0.2914	4.1	5.6	0.125404	5
3065	4654	HDAC1	MYOD1	433759	17927	Hdac1	Myod1	0	0	1	0.861671	0.22824	11.7	14.9	0.127075	14.5
1876	2146	E2F6	EZH2	50496	14056	E2f6	Ezh2	0	0	1	0.205166	0.00842676	16.7	5.7	0.130822	6.2
1454	5528	CSNK1E	PPP2R5D	27373	21770	Csnk1e	Ppp2r5d	1	0	0	0.0768418	0.129556	16.6	8.4	0.133036	14.3
1642	9410	DDB1	SNRNP40	13194	66585	Ddb1	Wdr57	0	0	1	0.445109	0.0280425	6.2	1	0.137613	3
4654	4654	MYOD1	MYOD1	17927	17927	Myod1	Myod1	0	0	1	0.22824	0.22824	14.9	14.9	0.14013	14.9
1460	5528	CSNK2B	PPP2R5D	13001	21770	Csnk2b	Ppp2r5d	1	0	0	0.4747	0.129556	5.9	8.4	0.144944	7.1
9410	83743	SNRNP40	GRWD1	66585	101612	Wdr57	Grwd1	0	0	1	0.0280425	0.171842	1	17.7	0.157279	21.7
1460	5499	CSNK2B	PPP1CA	13001	19045	Csnk2b	Ppp1ca	1	0	0	0.4747	0.0694335	5.9	4.4	0.157603	5.2
6774	8553	STAT3	BHLHE40	20848	20893	Stat3	Bhlhb2	0	0	1	0.00255469	0.000859098	3.2	12.4	0.177285	9.1
4654	9611	MYOD1	NCOR1	17927	20185	Myod1	Ncor1	0	0	1	0.22824	0.000292467	14.9	3.1	0.196122	3.3
3065	9612	HDAC1	NCOR2	433759	20602	Hdac1	Ncor2	0	0	1	0.861671	0.2914	11.7	5.6	0.204198	5.9
2146	5914	EZH2	RARA	14056	19401	Ezh2	Rara	0	0	1	0.00842676	0.329247	5.7	18	0.209317	5.5
1788	4609	DNMT3A	MYC	13435	17869	Dnmt3a	Myc	0	0	1	2.34742e-05	0.489556	4.6	16.7	0.210103	4.6
11091	79365	WDR5	BHLHE41	140858	79362	Wdr5	Bhlhb3	1	0	0	0.0498463	0.0861876	6.2	15.2	0.214583	12.5
5914	5914	RARA	RARA	19401	19401	Rara	Rara	0	0	1	0.329247	0.329247	18	18	0.220759	18
1649	1649	DDIT3	DDIT3	13198	13198	Ddit3	Ddit3	0	0	1	0.334072	0.334072	15.4	15.4	0.22308	15.4
1460	85457	CSNK2B	KIAA1737	13001	217732	Csnk2b	2310044G17Rik	1	0	0	0.4747	0.0232793	5.9	16.5	0.228735	15.9
3066	8726	HDAC2	EED	15182	13626	Hdac2	Eed	0	0	1	0.429276	0.0430571	2.2	7.5	0.234356	4.4
3065	5111	HDAC1	PCNA	433759	18538	Hdac1	Pcna	0	0	1	0.861671	0.132719	11.7	15.9	0.242357	15.1
367	8648	AR	NCOA1	11835	17977	Ar	Ncoa1	0	0	1	0.0132154	0.00100068	16.1	4.7	0.24738	5.7
4609	8850	MYC	KAT2B	17869	18519	Myc	Kat2b	0	0	1	0.489556	0	16.7	8.4	0.252939	11.2
5578	5914	PRKCA	RARA	18750	19401	Prkca	Rara	0	0	1	0.00678513	0.329247	7.5	18	0.263513	8.5
9722	51655	NOS1AP	RASD1	70729	19416	Nos1ap	Rasd1	0	0	1	0.308985	0.233067	22.8	15.8	0.26424	18.8
4831	4831	NME2	NME2	18103	18103	Nme2	Nme2	0	0	1	0.377309	0.377309	19.6	19.6	0.268841	19.5
5536	5536	PPP5C	PPP5C	19060	19060	Ppp5c	Ppp5c	0	0	1	0.378185	0.378185	5.7	5.7	0.2775	5.8
3065	4609	HDAC1	MYC	433759	17869	Hdac1	Myc	0	0	1	0.861671	0.489556	11.7	16.7	0.32005	16.4
11091	23178	WDR5	PASK	140858	269224	Wdr5	Pask	0	0	1	0.0498463	0.981886	6.2	16.7	0.32149	6.3
3066	3091	HDAC2	HIF1A	15182	15251	Hdac2	Hif1a	0	0	1	0.429276	0.00680597	2.2	9.6	0.32396	5.6
367	5829	AR	PXN	11835	19303	Ar	Pxn	0	0	1	0.0132154	0.000775925	16.1	4.4	0.324687	5.1
4831	6096	NME2	RORB	18103	225998	Nme2	Rorb	0	0	1	0.377309	0.531295	19.6	22	0.325214	21.6
3066	3066	HDAC2	HDAC2	15182	15182	Hdac2	Hdac2	0	0	1	0.429276	0.429276	2.2	2.2	0.332272	2.2
1408	8914	CRY2	TIMELESS	12953	21853	Cry2	Timeless	0	0	1	0.0425479	0.300916	9.2	19.6	0.347146	10.3
1460	5500	CSNK2B	PPP1CB	13001	19046	Csnk2b	Ppp1cb	1	0	0	0.4747	0.329271	5.9	14.4	0.354033	7.9
367	2932	AR	GSK3B	11835	56637	Ar	Gsk3b	0	0	1	0.0132154	0.0032	16.1	3.5	0.361356	2.2
367	6667	AR	SP1	11835	20683	Ar	Sp1	0	0	1	0.0132154	3.08506e-05	16.1	2.8	0.361432	23.2
1460	1460	CSNK2B	CSNK2B	13001	13001	Csnk2b	Csnk2b	1	0	1	0.4747	0.4747	5.9	5.9	0.374198	6.1
367	2033	AR	EP300	11835	328572	Ar	Ep300	0	0	1	0.0132154	0.0181655	16.1	5.6	0.383427	8.2
8914	11277	TIMELESS	TREX1	21853	22040	Timeless	Trex1	0	0	1	0.300916	0.0486737	19.6	3.7	0.385361	23.8
2034	56938	EPAS1	ARNTL2	13819	272322	Epas1	Arntl2	0	0	1	0.239529	0.37551	7.4	16.5	0.398957	9.4
4841	79365	NONO	BHLHE41	53610	79362	Nono	Bhlhb3	1	0	0	0	0.0861876	4.1	15.2	0.415932	14.2
4654	9612	MYOD1	NCOR2	17927	20602	Myod1	Ncor2	0	0	1	0.22824	0.2914	14.9	5.6	0.423112	7.4
3065	3066	HDAC1	HDAC2	433759	15182	Hdac1	Hdac2	0	0	1	0.861671	0.429276	11.7	2.2	0.424235	2.6
1460	79176	CSNK2B	FBXL15	13001	68431	Csnk2b	Fbxl15	1	0	0	0.4747	0.0111513	5.9	18.4	0.438502	18.6
5914	8202	RARA	NCOA3	19401	17979	Rara	Ncoa3	0	0	1	0.329247	0.14549	18	4.1	0.468032	3
1460	79365	CSNK2B	BHLHE41	13001	79362	Csnk2b	Bhlhb3	1	0	0	0.4747	0.0861876	5.9	15.2	0.487013	12.7
90993	90993	CREB3L1	CREB3L1	26427	26427	Creb3l1	Creb3l1	0	0	1	0.638684	0.638684	0.1	0.1	0.536402	23.9
1460	6096	CSNK2B	RORB	13001	225998	Csnk2b	Rorb	1	0	0	0.4747	0.531295	5.9	22	0.55999	2.5
2771	51655	GNAI2	RASD1	14678	19416	Gnai2	Rasd1	0	0	1	0.0206226	0.233067	4.7	15.8	0.560849	6.2
8914	54962	TIMELESS	TIPIN	21853	66131	Timeless	Tipin	0	0	1	0.300916	0.0858411	19.6	4.5	0.576953	0.3
367	9611	AR	NCOR1	11835	20185	Ar	Ncor1	0	0	1	0.0132154	0.000292467	16.1	3.1	0.595938	22.2
5914	9612	RARA	NCOR2	19401	20602	Rara	Ncor2	0	0	1	0.329247	0.2914	18	5.6	0.598727	5.4
23291	79365	FBXW11	BHLHE41	103583	79362	Fbxw11	Bhlhb3	1	0	0	0.00217924	0.0861876	4.6	15.2	0.611867	11.4
367	7329	AR	UBE2I	11835	22196	Ar	Ube2i	0	0	1	0.0132154	0.000613374	16.1	5.1	0.637703	9.5
4609	5371	MYC	PML	17869	18854	Myc	Pml	0	0	1	0.489556	0.00693462	16.7	2.2	0.663176	23.1
4609	5430	MYC	POLR2A	17869	20020	Myc	Polr2a	0	0	1	0.489556	0.00288897	16.7	6	0.701356	7.7
1457	4609	CSNK2A1	MYC	12995	17869	Csnk2a1	Myc	0	0	1	0.000167929	0.489556	6.5	16.7	0.717848	9.5
1050	4609	CEBPA	MYC	12606	17869	Cebpa	Myc	0	0	1	0.00801938	0.489556	7.4	16.7	0.727177	11.7
3066	4609	HDAC2	MYC	15182	17869	Hdac2	Myc	0	0	1	0.429276	0.489556	2.2	16.7	0.753298	19.3
4609	6667	MYC	SP1	17869	20683	Myc	Sp1	0	0	1	0.489556	3.08506e-05	16.7	2.8	0.757484	23.6
1054	90993	CEBPG	CREB3L1	12611	26427	Cebpg	Creb3l1	0	0	1	0.0139829	0.638684	14	0.1	0.757673	17.2
4609	5499	MYC	PPP1CA	17869	19045	Myc	Ppp1ca	0	0	1	0.489556	0.0694335	16.7	4.4	0.764054	16.9
4609	11091	MYC	WDR5	17869	140858	Myc	Wdr5	0	0	1	0.489556	0.0498463	16.7	6.2	0.765876	15.5
367	9612	AR	NCOR2	11835	20602	Ar	Ncor2	0	0	1	0.0132154	0.2914	16.1	5.6	0.766647	10
2932	4609	GSK3B	MYC	56637	17869	Gsk3b	Myc	0	0	1	0.0032	0.489556	3.5	16.7	0.790082	1.8
2033	4609	EP300	MYC	328572	17869	Ep300	Myc	0	0	1	0.0181655	0.489556	5.6	16.7	0.796946	7.3
1454	1460	CSNK1E	CSNK2B	27373	13001	Csnk1e	Csnk2b	1	0	0	0.0768418	0.4747	16.6	5.9	0.798003	14.6
3065	3065	HDAC1	HDAC1	433759	433759	Hdac1	Hdac1	0	0	1	0.861671	0.861671	11.7	11.7	0.814666	11.7
1459	4609	CSNK2A2	MYC	13000	17869	Csnk2a2	Myc	0	0	1	1.52749e-05	0.489556	5.3	16.7	0.822629	6.9
1454	5536	CSNK1E	PPP5C	27373	19060	Csnk1e	Ppp5c	0	1	0	0.0768418	0.378185	16.6	5.7	0.828649	14.3
10488	90993	CREB3	CREB3L1	12913	26427	Creb3	Creb3l1	0	0	1	0.000986076	0.638684	12.5	0.1	0.842218	13
4842	5566	NOS1	PRKACA	18125	18747	Nos1	Prkaca	0	0	1	0.0113401	0.00144846	15.2	2.8	0.907965	0
11091	83743	WDR5	GRWD1	140858	101612	Wdr5	Grwd1	0	0	1	0.0498463	0.171842	6.2	17.7	0.911399	16
23178	23178	PASK	PASK	269224	269224	Pask	Pask	0	0	1	0.981886	0.981886	16.7	16.7	0.976841	16.6
4841	5111	NONO	PCNA	53610	18538	Nono	Pcna	0	0	1	0	0.132719	4.1	15.9	0.99172	7.6
1454	23291	CSNK1E	FBXW11	27373	103583	Csnk1e	Fbxw11	1	0	0	0.0768418	0.00217924	16.6	4.6	0.992639	17.9
367	8202	AR	NCOA3	11835	17979	Ar	Ncoa3	0	0	1	0.0132154	0.14549	16.1	4.1	0.999283	15.1

## Sheet: Dynamic hubs FigS5
Entrez gene ID human	Symbol human	FDR (rhythmic expression)	mRNA peak phase (circadian time)	Degree	Dynamic degree	Av.PCC	Av.PCC.R	Av.PCC.R2	P.H	P.L	FDR.H	FDR.L	P.H2	P.L2	FDR.H2	FDR.L2
8553	BHLHB2	0.000859098	12.4	32	7	0.127649	0.0115195	-0.0135089	0.0112	0.9888	0.0265649	1	0.0002	0.9998	0.000957143	1
1460	CSNK2B	0.4747	5.9	27	5	0.20722	0.0118331	-0.0404042	0.0002	0.9998	0.000957143	1	0.0006	0.9994	0.00229714	1
2033	EP300	0.0181655	5.6	26	4	0.441716	0.0117557	-0.0706522	0	1	0	1	0	1	0	1
3065	HDAC1	0.861671	11.7	26	5	0.00981203	0.0104509	0.00873438	0.5151	0.4849	0.639106	1	0.4817	0.5183	0.604252	1
9575	CLOCK	0	23	25	24	-0.199483	0.0114452	0.00521696	0.9998	0.0002	1	0.0134	1	0	1	0
1387	CREBBP	0.000545079	3.6	23	2	0.494522	0.0108065	-0.0776742	0	1	0	1	0	1	0	1
8864	PER2	0	20.1	23	23	0.0537458	0.0109432	0.00978884	0.232	0.768	0.362735	1	0.1819	0.8181	0.277745	1
367	AR	0.0132154	16.1	22	1	-0.278078	0.0118681	0.0533559	1	0	1	0	1	0	1	0
79365	BHLHB3	0.0861876	15.2	22	6	-0.0504075	0.0104974	0.0664102	0.8405	0.1595	0.908282	1	0.9632	0.0368	1	0.704457
406	ARNTL	0	22.4	21	21	-0.0676699	0.0106463	0.0081355	0.8907	0.1093	0.939794	1	0.9065	0.0935	0.971768	1
6097	RORC	0	18.7	21	21	0.0165143	0.0114998	0.0370585	0.4714	0.5286	0.595921	1	0.6413	0.3587	0.753809	1
2146	EZH2	0.00842676	5.7	20	4	0.167834	0.0110257	-0.0497577	0.007	0.993	0.01876	1	0.0001	0.9999	0.000536	1
11091	WDR5	0.0498463	6.2	20	4	0.24974	0.0107431	-0.0540587	0	1	0	1	0.0001	0.9999	0.000536	1
1454	CSNK1E	0.0768418	16.6	19	9	0.00355183	0.0105734	0.058465	0.5391	0.4609	0.656722	1	0.8111	0.1889	0.899683	1
1457	CSNK2A1	0.000167929	6.5	19	4	0.105091	0.0103116	-0.0634743	0.0757	0.9243	0.147012	1	0.0132	0.9868	0.0310316	1
1407	CRY1	0	19.8	18	18	-0.0348254	0.0116387	0.0209513	0.7534	0.2466	0.834344	1	0.8244	0.1756	0.905489	1
1408	CRY2	0.0425479	9.2	18	5	0.234375	0.0109276	-0.0563085	0.0003	0.9997	0.00138621	1	0.0005	0.9995	0.00209375	1
6667	SP1	3.08506e-05	2.8	18	4	0.400879	0.0124403	-0.0762185	0	1	0	1	0	1	0	1
4609	MYC	0.489556	16.7	17	1	0.190895	0.0120629	-0.0129298	0.0053	0.9947	0.0154391	1	0	1	0	1
2932	GSK3B	0.0032	3.5	16	3	0.391652	0.0113704	-0.0717022	0	1	0	1	0	1	0	1
3066	HDAC2	0.429276	2.2	16	1	0.188719	0.012014	-0.0453335	0.0063	0.9937	0.0175875	1	0	1	0	1
3320	HSP90AA1	0	19.2	16	12	-0.0650039	0.0120553	0.0389133	0.8601	0.1399	0.922027	1	0.9143	0.0857	0.972351	1
8850	KAT2B	0	8.4	14	7	0.100473	0.0105252	-0.047388	0.1236	0.8764	0.223816	1	0.0423	0.9577	0.0872031	1
4654	MYOD1	0.22824	14.9	14	1	-0.0805326	0.0116803	0.0317331	0.8874	0.1126	0.939794	1	0.9752	0.0248	1	0.600767
4841	NONO	0	4.1	14	5	-0.0228703	0.0113344	-0.0368874	0.6722	0.3278	0.76987	1	0.4083	0.5917	0.536394	1
4862	NPAS2	0	0.9	14	13	0.0616488	0.0113069	-0.0290751	0.2534	0.7466	0.390294	1	0.085	0.915	0.15075	1
5187	PER1	0	17.7	14	9	0.286173	0.0117016	-0.011096	0.0001	0.9999	0.000536	1	0	1	0	1
5371	PML	0.00693462	2.2	14	0	0.483843	0.0125861	-0.044325	0	1	0	1	0	1	0	1
5529	PPP2R5E	0	11.7	14	8	0.0830849	0.0119669	-0.0105387	0.1795	0.8205	0.293329	1	0.0556	0.9444	0.108171	1
5914	RARA	0.329247	18	14	1	0.0479305	0.0109702	0.00724837	0.3149	0.6851	0.464877	1	0.1324	0.8676	0.219859	1
3054	HCFC1	0.00120903	4.2	13	1	0.415244	0.0116109	-0.0733583	0	1	0	1	0.0002	0.9998	0.000957143	1
8648	NCOA1	0.00100068	4.7	13	1	0.536953	0.0116185	-0.0685409	0	1	0	1	0	1	0	1
3091	HIF1A	0.00680597	9.6	12	5	0.19962	0.0112301	-0.0501442	0.0113	0.9887	0.0265649	1	0.0038	0.9962	0.0110696	1
9612	NCOR2	0.2914	5.6	12	1	0.325773	0.012684	-0.0625653	0.0002	0.9998	0.000957143	1	0.0006	0.9994	0.00229714	1
4783	NFIL3	0	22.8	12	10	0.0203799	0.0106673	-0.0113488	0.4513	0.5487	0.581483	1	0.3398	0.6602	0.459931	1
5515	PPP2CA	0.023019	9.1	12	2	0.273338	0.0125203	-0.0559338	0.0004	0.9996	0.00162424	1	0.0003	0.9997	0.00129677	1
5519	PPP2R1B	0	2.7	12	7	0.154185	0.0119214	-0.0560985	0.0444	0.9556	0.0915323	1	0.0416	0.9584	0.0871	1
6095	RORA	3.89273e-05	21.9	12	5	0.159789	0.0111521	-0.0124404	0.0367	0.9633	0.0780603	1	0.0071	0.9929	0.0186549	1
6256	RXRA	0.00211631	6.9	12	1	0.527473	0.0124148	-0.066834	0	1	0	1	0	1	0	1
1390	CREM	0	23.1	11	7	0.17752	0.0116308	0.00919438	0.0268	0.9732	0.0588721	1	0.0074	0.9926	0.0190692	1
1459	CSNK2A2	1.52749e-05	5.3	11	3	0.165831	0.0120265	-0.062423	0.0359	0.9641	0.0775903	1	0.0439	0.9561	0.0891303	1
5499	PPP1CA	0.0694335	4.4	11	3	0.258431	0.0111044	-0.028621	0.0017	0.9983	0.00650857	1	0.0026	0.9974	0.00829524	1
6774	STAT3	0.00255469	3.2	11	0	0.289374	0.0117755	-0.0622447	0.0004	0.9996	0.00162424	1	0.0057	0.9943	0.0155878	1
23291	FBXW11	0.00217924	4.6	10	3	0.269994	0.0116392	-0.0589312	0.0022	0.9978	0.00755897	1	0.0032	0.9968	0.00952889	1
5518	PPP2R1A	0.000944137	3.7	10	2	0.239172	0.0126025	-0.0637992	0.0076	0.9924	0.0195846	1	0.0238	0.9762	0.0506222	1
466	ATF1	0.00675983	3.2	9	2	0.57411	0.0112295	-0.0594411	0	1	0	1	0	1	0	1
1050	CEBPA	0.00801938	7.4	9	1	0.464501	0.0114282	-0.0626998	0	1	0	1	0.0002	0.9998	0.000957143	1
1054	CEBPG	0.0139829	14	9	3	0.232625	0.0117255	-0.0140773	0.0103	0.9897	0.0255593	1	0.0001	0.9999	0.000536	1
4297	MLL	0.00371064	4.1	9	0	0.555128	0.0114978	-0.0747853	0	1	0	1	0	1	0	1
10499	NCOA2	9.48407e-05	5.7	9	1	0.584715	0.0127275	-0.0782145	0	1	0	1	0	1	0	1
8202	NCOA3	0.14549	4.1	9	1	0.5206	0.0128749	-0.068185	0	1	0	1	0.0003	0.9997	0.00129677	1
9611	NCOR1	0.000292467	3.1	9	3	0.339265	0.0127404	-0.0779013	0.0004	0.9996	0.00162424	1	0.0029	0.9971	0.00883182	1
8863	PER3	0	17.9	9	9	-0.00734825	0.0125026	-0.0124881	0.5862	0.4138	0.701346	1	0.468	0.532	0.597257	1
5528	PPP2R5D	0.129556	8.4	9	4	0.05291	0.011899	-0.0229271	0.3374	0.6626	0.486146	1	0.1824	0.8176	0.277745	1
5929	RBBP5	2.75356e-05	1.7	9	1	0.429918	0.0125127	-0.056684	0	1	0	1	0	1	0	1
196	AHR	0.0121611	4.8	8	2	0.440454	0.0102924	-0.0576647	0	1	0	1	0	1	0	1
207	AKT1	0.0662924	10.3	8	1	0.302971	0.0116855	-0.0485474	0.002	0.998	0.00724324	1	0.0023	0.9977	0.00751707	1
9070	ASH2L	0.00477434	4.4	8	0	0.640351	0.0141567	-0.0520158	0	1	0	1	0	1	0	1
1649	DDIT3	0.334072	15.4	8	2	0.192665	0.0113919	0.0197669	0.0378	0.9622	0.0791437	1	0.0098	0.9902	0.0247774	1
3131	HLF	0.000531665	12.1	8	3	0.28942	0.0126686	-0.0264265	0.0031	0.9969	0.00966047	1	0.0008	0.9992	0.0028973	1
9975	NR1D2	0	9.8	8	8	-0.275448	0.0121078	-0.021718	0.9979	0.0021	1	0.0871	0.9985	0.0015	1	0.05025
5501	PPP1CC	0	8.7	8	3	-0.0471103	0.0125182	-0.0476568	0.7196	0.2804	0.810306	1	0.4825	0.5175	0.604252	1
6096	RORB	0.531295	22	8	2	0.0350588	0.00874525	0.00402303	0.3989	0.6011	0.539925	1	0.2423	0.7577	0.34912	1
10538	BATF	0.146212	19.1	7	2	0.0345095	0.0128265	0.0626105	0.4191	0.5809	0.550582	1	0.618	0.382	0.73285	1
8450	CUL4B	0.000158021	8.6	7	2	0.133521	0.0121883	-0.0365191	0.1337	0.8663	0.238877	1	0.0614	0.9386	0.115882	1
1786	DNMT1	0.0169426	3	7	1	0.310016	0.0122753	-0.0694465	0.0028	0.9972	0.00938	1	0.0116	0.9884	0.0287852	1
4163	MCC	9.05868e-05	2	7	1	0.123874	0.0118193	-0.052685	0.1557	0.8443	0.264099	1	0.1111	0.8889	0.188448	1
5111	PCNA	0.132719	15.9	7	0	0.032217	0.0119884	0.0425553	0.4273	0.5727	0.555905	1	0.5451	0.4549	0.664031	1
5536	PPP5C	0.378185	5.7	7	2	0.30633	0.011887	-0.0521372	0.0037	0.9963	0.0112682	1	0.0127	0.9873	0.0309418	1
5578	PRKCA	0.00678513	7.5	7	1	0.0481983	0.00830515	-0.0263159	0.3599	0.6401	0.497596	1	0.166	0.834	0.259119	1
5829	PXN	0.000775925	4.4	7	1	0.468446	0.0117592	-0.0663737	0	1	0	1	0.002	0.998	0.00687179	1
8914	TIMELESS	0.300916	19.6	7	2	0.0540641	0.0120399	0.016815	0.3518	0.6482	0.497596	1	0.2772	0.7228	0.390998	1
1111	CHEK1	0.0379367	12	6	2	-0.0529569	0.0130055	0.0453771	0.7121	0.2879	0.808656	1	0.8124	0.1876	0.899683	1
10488	CREB3	0.000986076	12.5	6	2	0.132007	0.0125103	0.0286398	0.1519	0.8481	0.260956	1	0.1596	0.8404	0.2546	1
1453	CSNK1D	0.029129	2.8	6	3	0.192247	0.0112779	-0.0618478	0.0599	0.9401	0.121615	1	0.0887	0.9113	0.154361	1
1642	DDB1	0.445109	6.2	6	0	0.327892	0.00976765	-0.0592888	0.003	0.997	0.00957143	1	0.0184	0.9816	0.0397677	1
1788	DNMT3A	2.34742e-05	4.6	6	4	0.27665	0.00791475	-0.0706061	0.0107	0.9893	0.0260691	1	0.0166	0.9834	0.0370733	1
1789	DNMT3B	0	22.7	6	6	0.135202	0.01139	-0.00777926	0.1405	0.8595	0.244506	1	0.0855	0.9145	0.15075	1
29915	HCFC2	0.000998635	4.4	6	2	0.460251	0.00997639	-0.0594413	0.0002	0.9998	0.000957143	1	0.0001	0.9999	0.000536	1
4221	MEN1	0.0200569	2	6	0	0.597963	0.0125088	-0.0528108	0	1	0	1	0	1	0	1
4831	NME2	0.377309	19.6	6	1	0.117528	0.0121681	0.0417444	0.1852	0.8148	0.298998	1	0.2737	0.7263	0.390168	1
9572	NR1D1	0	6.8	6	6	0.249213	0.0115959	-0.0431183	0.0216	0.9784	0.04824	1	0.0135	0.9865	0.0311897	1
51655	RASD1	0.233067	15.8	6	0	0.110446	0.0124509	0.0586671	0.2018	0.7982	0.321919	1	0.338	0.662	0.459931	1
6688	SPI1	0.626679	2.6	6	0	0.125441	0.0113915	-0.0114989	0.1646	0.8354	0.272301	1	0.0557	0.9443	0.108171	1
7008	TEF	0	11.4	6	6	0.452399	0.0125361	-0.0181777	0.0001	0.9999	0.000536	1	0	1	0	1
7329	UBE2I	0.000613374	5.1	6	2	0.194856	0.012658	-0.0747932	0.0633	0.9367	0.1266	1	0.068	0.932	0.126556	1
1108	CHD4	0	0.6	5	2	0.151864	0.0115693	-0.0486459	0.1391	0.8609	0.244506	1	0.1016	0.8984	0.174544	1
90993	CREB3L1	0.638684	0.1	5	1	0.161191	0.0100742	0.0475121	0.1201	0.8799	0.220458	1	0.1537	0.8463	0.251168	1
8451	CUL4A	0	10.6	5	2	0.328386	0.0102744	-0.0375667	0.0046	0.9954	0.0136978	1	0.0027	0.9973	0.00841395	1
1628	DBP	0	10.1	5	5	0.284327	0.0114822	-0.0235599	0.016	0.984	0.036339	1	0.0069	0.9931	0.018492	1
8726	EED	0.0430571	7.5	5	0	0.43892	0.0132991	-0.0282969	0.0004	0.9996	0.00162424	1	0	1	0	1
5469	MED1	0.0492855	23.3	5	0	0.308385	0.010828	-0.0289646	0.0092	0.9908	0.0232604	1	0.0044	0.9956	0.0125447	1
4842	NOS1	0.0113401	15.2	5	1	0.0717411	0.0106486	0.0295807	0.3218	0.6782	0.468709	1	0.352	0.648	0.47168	1
5430	POLR2A	0.00288897	6	5	1	0.535012	0.0117277	-0.0698196	0	1	0	1	0.0008	0.9992	0.0028973	1
5566	PRKACA	0.00144846	2.8	5	1	0.431551	0.012288	-0.0571607	0.0006	0.9994	0.00236471	1	0.0046	0.9954	0.0128417	1
9410	WDR57	0.0280425	1	5	0	0.327727	0.0124853	-0.0214475	0.0068	0.9932	0.0185959	1	0.0022	0.9978	0.00737	1
51514	DTL	0.0224976	15.3	4	0	-0.27063	0.0135609	0.0624068	0.9761	0.0239	1	0.64052	0.9731	0.0269	1	0.600767
83743	GRWD1	0.171842	17.7	4	0	-0.025477	0.0114159	0.00287968	0.6017	0.3983	0.71352	1	0.6154	0.3846	0.73285	1
85457	KIAA1737	0.0232793	16.5	4	2	0.15377	0.0127293	0.0128785	0.1617	0.8383	0.270848	1	0.0788	0.9212	0.142692	1
5500	PPP1CB	0.329271	14.4	4	2	-0.222818	0.00979193	0.0242858	0.9459	0.0541	0.982563	1	0.9323	0.0677	0.983687	1
7414	VCL	0.00391224	0.4	4	0	0.421645	0.011389	-0.0448478	0.0019	0.9981	0.00707222	1	0.013	0.987	0.0310316	1
56938	ARNTL2	0.37551	16.5	3	2	-0.0541069	0.0111725	0.0455747	0.6513	0.3487	0.752364	1	0.748	0.252	0.849424	1
1822	ATN1	0.0220589	5.6	3	0	0.632739	0.0129041	-0.0413223	0.0001	0.9999	0.000536	1	0	1	0	1
546	ATRX	0.000417919	7.3	3	0	0.223499	0.015065	-0.0629517	0.1088	0.8912	0.204536	1	0.057	0.943	0.109114	1
8945	BTRC	0.0144088	5.2	3	1	0.410102	0.0121317	-0.0418504	0.0074	0.9926	0.0194431	1	0.0147	0.9853	0.0333864	1
2034	EPAS1	0.239529	7.4	3	1	0.110776	0.0133306	-0.0586407	0.2802	0.7198	0.426668	1	0.2387	0.7613	0.347672	1
79176	FBXL15	0.0111513	18.4	3	1	0.418962	0.0112896	0.000861026	0.0057	0.9943	0.0162511	1	0.0006	0.9994	0.00229714	1
2782	GNB1	0.130787	17.9	3	0	0.0457519	0.00939284	0.039322	0.4144	0.5856	0.550582	1	0.4941	0.5059	0.61305	1
4830	NME1	4.63353e-05	20.3	3	2	0.547668	0.0123212	0.0359571	0.0001	0.9999	0.000536	1	0.0003	0.9997	0.00129677	1
5705	PSMC5	0.0612946	1.8	3	0	0.597874	0.0102658	-0.0451605	0	1	0	1	0.0016	0.9984	0.00564211	1
55269	PSPC1	0.000322956	6.1	3	1	0.214376	0.00929169	-0.0506325	0.1099	0.8901	0.204536	1	0.0766	0.9234	0.140608	1
6421	SFPQ	0.0501947	5.2	3	0	0.454247	0.0119782	-0.0838809	0.003	0.997	0.00957143	1	0.018	0.982	0.039541	1
26224	FBXL3	0.00326556	4.7	2	1	0.0607088	0.0144837	-0.0376243	0.417	0.583	0.550582	1	0.3294	0.6706	0.455047	1
2770	GNAI1	0.00251766	10.9	2	0	0.575599	0.0111546	0.0132112	0.0021	0.9979	0.00740526	1	0	1	0	1
9722	NOS1AP	0.308985	22.8	2	0	0.0827236	0.00891372	0.00923964	0.3576	0.6424	0.497596	1	0.2285	0.7715	0.340211	1
190	NR0B1	0.223004	19.7	2	1	-0.0442901	0.0138142	0.0105892	0.6132	0.3868	0.71859	1	0.68	0.32	0.785517	1
10002	NR2E3	0.467987	17.4	2	1	-0.149085	0.00880116	0.0332144	0.777	0.223	0.853426	1	0.8431	0.1569	0.913469	1
83714	NRIP2	0.0380418	15.2	2	0	0.0261391	0.0107057	0.0631703	0.4659	0.5341	0.594577	1	0.5559	0.4441	0.671086	1
23178	PASK	0.981886	16.7	2	0	0.297465	0.011569	0.058663	0.0757	0.9243	0.147012	1	0.1329	0.8671	0.219859	1
5516	PPP2CB	0.0125003	9	2	0	0.00670147	0.0101629	-0.0213808	0.5048	0.4952	0.632179	1	0.4311	0.5689	0.560849	1
23512	SUZ12	0.00550786	5	2	0	0.459592	0.0124293	-0.0812753	0.0136	0.9864	0.0314207	1	0.0451	0.9549	0.0902	1
760	CA2	0.0947003	19.8	1	0	-0.177319	0.0100309	0.0182825	0.7367	0.2633	0.822648	1	0.8453	0.1547	0.913469	1
1810	DR1	0.556249	21.1	1	1	0.226285	0.0102245	0.0129002	0.2328	0.7672	0.362735	1	0.1588	0.8412	0.2546	1
1876	E2F6	0.205166	16.7	1	0	-0.00198644	0.0121117	-0.00942691	0.5292	0.4708	0.650576	1	0.4641	0.5359	0.597257	1
2771	GNAI2	0.0206226	4.7	1	0	-0.370537	0.0144965	-0.0564406	0.9072	0.0928	0.949725	1	0.6998	0.3002	0.80148	1
9737	GPRASP1	0.0106221	2.7	1	0	-0.248568	0.0113454	-0.0405407	0.8085	0.1915	0.880805	1	0.7973	0.2027	0.8978	1
55885	LMO3	0.0887424	18	1	1	-0.0770348	0.0126885	0.0617295	0.6167	0.3833	0.71859	1	0.6783	0.3217	0.785517	1
57727	NCOA5	2.30203e-05	22.3	1	1	-0.706866	0.00938301	-0.0117017	0.9974	0.0026	1	0.0871	1	0	1	0
266743	NPAS4	0.30441	19.5	1	1	0.0949862	0.007417	0.0236401	0.3877	0.6123	0.53012	1	0.3586	0.6414	0.475766	1
5252	PHF1	0.141383	5.8	1	0	0.173592	0.0100591	-0.0458799	0.2931	0.7069	0.441297	1	0.2366	0.7634	0.347672	1
23649	POLA2	0.0809549	4.2	1	0	0.403982	0.0110658	-0.0629742	0.0869	0.9131	0.166351	1	0.1663	0.8337	0.259119	1
54962	TIPIN	0.0858411	4.5	1	0	0.15617	0.00914145	-0.00373408	0.3157	0.6843	0.464877	1	0.1994	0.8006	0.30022	1
11277	TREX1	0.0486737	3.7	1	0	0.123106	0.0127763	-0.0236577	0.3602	0.6398	0.497596	1	0.3106	0.6894	0.433546	1
7409	VAV1	0.626097	21.9	1	0	-0.0376202	0.0114329	-0.0173382	0.5683	0.4317	0.686056	1	0.5268	0.4732	0.647626	1
