# Supplementary material for: Dynamic Circadian Protein–Protein Interaction Networks Predict Temporal Organization of Cellular Functions
Source: PLoS Genet. 2013 Mar 28;9(3):e1003398. doi: 10.1371/journal.pgen.1003398 (PMC3610820; doi:10.1371/journal.pgen.1003398)
Supplement: Table S4 — Dynamic degree and phenotypic score of circadian components (refers to Figure 5). (XLSX) [file pgen.1003398.s011.xlsx]

## Sheet: Phenotypic score Fig5
					RNAi knockdown phenotypic score					Overexpression phenotypic score				Knochdown plus overexpression
Entrez gene ID human	Symbol human	FDR (rhythmic transcript)	Degree	Dynamic degree	Corr. coefficient	Period	Amplitude/damping	Total		Corr. coefficient	Period	Amplitude/damping	Total	Phenotypic score
5187	PER1	0	14	9	0	0	1	1		4	0	0	4	5
8864	PER2	0	23	23	0	0	1	1		4	0	0	4	5
8863	PER3	0	9	9	0	2	0	2		4	0	0	4	6
1407	CRY1	0	18	18	0	3	1	4		4	0	0	4	8
1408	CRY2	0.0425479	18	5	0	2	0	2		4	0	0	4	6
4841	NONO	0	14	5	0	0	0	0		0	0	1	1	1
11091	WDR5	0.0498463	20	4	0	0	0	0		0	0	1	1	1
8914	TIMELESS (TIM)	0.300916	7	2	0	0	0	0		4	0	0	4	4
85457	CIPC (KIAA1737)	0.0232793	4	2	0	0	0	0		0	2	1	3	3
8553	DEC1 (BHLHB2)	0.000859098	32	7	no construct					0	2	1	3
79365	DEC2 (BHLHB3)	0.0861876	22	6	0	0	0	0		0	2	1	3	3
9575	CLOCK	0	25	24	4	0	0	4		0	0	0	0	4
4862	NPAS2	0	14	13	0	0	0	0		4	0	0	4	4
406	BMAL1 (ARNTL)	0	21	21	4	0	0	4		0	3	0	3	7
56938	BMAL2 (ARNTL2)	0.37551	3	2	0	0	0	0		0	0	0	0	0
9572	NR1D1 (REV-ERBA)	0	6	6	0	0	0	0		4	0	0	4	4
9975	NR1D2 (REV-ERBB)	0	8	8	0	1	0	1		4	0	0	4	5
6095	RORA	3.89273e-05	12	5	0	0	0	0		4	0	0	4	4
6096	RORB	0.531295	8	2	0	0	0	0		4	0	0	4	4
6097	RORC	0	21	21	0	0	0	0		4	0	0	4	4
1628	DBP	0	5	5	0	0	0	0		0	0	0	0	0
4783	NFIL3	0	12	10	0	0	0	0		0	0	0	0	0
2146	EZH2	0.00842676	20	4	0	0	0	0		0	0	0	0	0
51655	RASD1	0.233067	6	0	0	1	0	1		0	0	0	0	1
1453	CSNK1E	0.0768418	6	3	0	0	0	0		0	3	0	3	3
1454	CSNK1D	0.029129	19	9	0	0	0	0		0	2	0	2	2
2932	GSK3B	0.0032	16	3	0	1	0	1		0	2	0	2	3
1457	CSNK2A1	0.000167929	19	4	0	3	0	3		0	3	0	3	6
1459	CSNK2A2	1.52749e-05	11	3	0	2	0	2		0	2	0	2	4
1460	CSNK2B	0.4747	27	5	0	3	1	4		0	2	0	2	6
5566	PRKACA	0.00144846	5	1	0	0	0	0		0	cell lethality
5578	PRKCA	0.00678513	7	1	0	0	0	0		0	1	0	1	1
5499	PPP1CA	0.0694335	11	3	0	0	0	0		0	0	0	0	0
5500	PPP1CB	0.329271	4	2	0	0	0	0		0	0	0	0	0
5501	PPP1CC	0	8	3	0	0	0	0		0	1	0	1	1
5515	PPP2CA	0.023019	12	2	0	0	0	0		0	2	1	3	3
5516	PPP2CB	0.0125003	2	0	0	0	0	0		0	0	0	0	0
5518	PPP2R1A	0.000944137	10	2	0	0	1	1		0	0	0	0	1
5519	PPP2R1B	0	12	7	0	0	0	0		0	0	0	0	0
5528	PPP2R5D	0.129556	9	4	0	0	0	0		0	0	0	0	0
5529	PPP2R5E	0	14	8	0	0	1	1		0	0	0	0	1
5536	PPP5C	0.378185	7	2	0	0	0	0		0	0	0	0	0
8945	BTRC	0.0144088	3	1	0	2	0	2		0	0	0	0	2
23291	FBXW11	0.00217924	10	3	0	2	0	2		0	0	0	0	2
26224	FBXL3	0.00326556	2	1	4	0	0	4		0	2	0	2	6
79176	FBXL15	0.0111513	3	1	0	0	0	0		0	3	0	3	3
